# Supplementary material for: The COVID-19 Social Monitor longitudinal online panel: Real-time monitoring of social and public health consequences of the COVID-19 emergency in Switzerland
Source: PLoS One. 2020 Nov 11;15(11):e0242129. doi: 10.1371/journal.pone.0242129 (PMC7657546; doi:10.1371/journal.pone.0242129)
Supplement: S1 Data — (CSV) [file pone.0242129.s005.csv]

wb1	wb2	wb3	ph1	ph2_1	ph2_2	ph2_3	ph2_4	ph2_5	ph2_6	ph2_7	ph2_8	ph2_9	ph2_10	ph2_11	ph2_12	ms1	ms2_1	ms2_2	ms2_3	ms2_4	ms2_5	ms2_6	ms2_7	ss3	hb1	hb7	hs1_1	hs2_1	wc1	wc2	unempl_prior	unempl_covid	agecat	canton	gender	lregion	education	nat	work	partner
6	4	2	4	2	3	2	1	3	2	2	2	1	3	1	2	3	4	3	4	4	3	5	1	2	7	2	0	0	3	4	0	0	1	1	1	1	2	1	1	1
9	3	3	2	1	2	2	1	2	1	1	1	1	2	1	1	3	3	3	2	3	2	2	2	3	4	3	0	0	NA	NA	NA	NA	1	1	1	1	2	1	4	1
8	2	2	2	2	1	1	1	3	1	1	1	1	2	1	1	4	5	5	1	5	2	1	5	1	7	7	1	1	1	4	0	0	1	1	1	1	2	1	1	1
7	3	3	2	2	1	1	1	2	1	1	2	1	2	2	1	2	4	4	3	3	3	4	4	4	1	0	1	0	NA	NA	1	0	1	1	1	1	3	1	2	1
6	1	4	1	1	1	1	2	1	1	1	1	1	1	1	1	1	3	4	1	5	2	1	4	2	3	3	0	0	2	4	0	0	1	1	1	1	2	1	1	1
9	1	4	1	1	1	1	1	2	1	1	1	1	1	1	1	3	4	5	2	4	2	2	4	1	7	7	1	1	4	4	0	0	1	1	1	1	2	1	1	1
9	2	3	3	1	2	1	1	2	2	1	1	1	1	3	1	3	3	3	2	4	2	3	4	2	6	1	1	1	4	4	0	0	1	1	1	1	3	1	1	1
8	2	2	1	2	1	1	1	2	1	1	1	1	2	1	1	2	4	4	2	4	2	2	4	1	7	1	1	1	4	1	0	0	1	1	1	1	3	1	1	1
10	2	3	2	1	1	1	1	1	2	1	1	1	1	1	1	2	4	5	2	4	2	2	4	1	5	3	1	1	2	1	0	0	1	1	1	1	3	1	1	1
8	2	3	2	1	2	1	1	1	1	1	1	1	2	1	1	2	5	5	2	4	3	3	4	2	7	3	1	1	3	3	0	0	1	1	1	1	3	1	1	1
9	1	2	2	2	1	1	1	2	1	1	1	1	1	2	1	3	4	5	3	5	2	2	3	1	4	4	1	1	3	1	0	0	1	1	1	1	3	1	1	1
6	3	2	3	1	3	1	1	3	1	1	2	1	2	1	1	5	2	3	3	3	4	5	1	3	7	0	1	1	3	4	0	0	1	1	1	1	2	1	1	0
11	1	3	1	1	2	1	1	1	1	1	1	1	1	1	1	1	4	5	2	5	2	2	4	2	7	0	1	1	3	4	0	0	1	1	1	1	2	1	1	1
9	2	2	3	2	2	1	1	3	2	1	1	1	1	2	1	2	3	3	3	3	2	4	3	2	3	0	0	1	3	3	0	0	1	1	1	1	2	0	1	1
7	2	2	1	2	1	1	1	1	1	1	1	1	2	2	1	4	4	5	2	4	4	3	3	1	7	7	1	1	4	1	0	0	1	1	1	1	3	1	1	1
9	2	2	1	1	2	1	1	1	1	1	1	1	1	2	1	2	5	5	2	5	2	2	5	1	15	3	1	1	4	3	0	0	1	1	1	1	3	1	1	1
9	1	2	1	1	1	1	1	2	1	1	1	1	1	2	1	4	4	4	2	5	2	1	3	2	7	6	1	1	3	1	0	0	1	1	1	1	3	1	1	0
8	2	2	1	2	2	1	1	1	2	1	1	1	2	1	1	3	5	5	2	4	3	2	4	2	7	5	1	1	4	1	0	0	1	1	1	1	3	1	1	1
10	2	2	1	1	1	1	1	2	2	1	2	1	2	1	2	1	3	5	2	4	2	2	5	1	7	7	1	1	4	1	0	0	1	1	1	1	3	1	1	0
8	3	2	1	1	1	1	1	1	1	1	1	1	1	1	1	3	3	4	3	4	3	4	3	2	3	2	1	1	3	1	0	0	1	1	1	1	3	1	1	1
3	4	1	3	1	3	1	3	3	1	1	1	1	1	1	2	4	1	2	4	2	4	4	2	5	7	0	0	0	3	1	0	0	1	1	1	1	3	1	1	1
10	2	3	2	2	2	1	2	2	1	1	1	1	1	1	1	2	5	5	2	5	2	2	4	4	5	5	1	1	4	3	0	0	1	1	1	1	3	0	1	0
6	4	1	3	2	1	1	3	1	2	1	1	2	1	1	1	5	3	3	5	3	5	5	4	3	7	1	1	1	NA	NA	0	1	1	1	1	1	2	1	2	0
7	2	2	3	1	3	1	3	3	1	1	1	2	3	1	1	2	5	5	3	4	3	5	1	2	4	2	0	0	1	1	0	0	1	1	1	1	2	1	1	1
11	2	1	1	1	1	1	2	2	1	1	1	1	2	1	1	1	4	5	2	5	1	2	4	1	5	1	1	1	NA	NA	1	0	1	1	1	1	1	0	2	1
8	3	2	3	2	2	1	1	NA	2	2	2	1	2	NA	1	4	3	4	3	4	3	4	2	4	2	0	1	1	3	1	0	0	1	1	1	1	2	1	1	0
9	4	1	1	1	3	1	1	1	1	1	1	1	1	1	1	2	4	3	4	2	4	4	3	4	4	3	1	1	4	1	0	0	1	1	1	1	2	1	1	1
9	1	2	2	1	1	1	1	1	2	1	1	1	1	1	1	1	3	5	2	5	2	3	4	2	7	3	1	1	4	1	0	0	1	1	1	1	3	0	1	1
8	3	3	1	1	1	1	1	1	2	1	1	1	1	2	1	3	4	4	2	4	2	3	4	2	6	6	1	0	4	4	0	0	1	1	1	1	2	1	1	0
10	2	2	1	1	1	1	1	1	2	1	1	1	1	1	1	3	5	3	3	3	3	4	4	1	3	7	1	0	4	1	0	0	1	1	1	1	2	0	1	1
6	3	3	3	1	1	1	3	2	2	2	2	2	3	2	2	3	3	2	1	4	3	4	1	4	8	4	1	1	2	2	0	0	1	1	1	1	2	1	1	1
9	2	3	2	1	1	1	1	1	1	1	1	1	1	1	1	2	5	5	2	5	2	2	5	1	7	7	1	1	4	1	0	0	1	1	1	1	3	1	1	1
10	1	3	1	1	1	1	1	1	1	1	1	1	1	1	1	2	4	5	2	5	2	2	4	2	7	2	1	1	NA	NA	NA	NA	1	1	1	1	1	1	4	0
8	3	4	1	1	3	1	1	3	1	1	1	1	1	1	1	3	5	5	2	4	2	3	2	5	7	2	0	0	4	1	0	0	1	1	1	1	1	1	1	0
7	3	3	1	1	2	2	1	1	1	1	1	1	1	1	1	3	2	5	4	3	4	4	3	5	0	0	1	1	4	1	0	0	1	1	1	1	3	0	1	1
6	2	3	3	1	1	1	1	1	1	1	1	1	1	1	1	3	4	3	3	3	3	4	3	5	7	0	1	1	2	4	0	0	1	1	1	1	2	0	1	0
8	2	2	2	2	2	1	1	2	2	2	1	1	2	2	1	3	3	5	3	4	3	3	3	1	6	6	1	1	3	1	0	0	1	1	1	1	3	0	1	1
9	2	2	2	1	1	1	2	1	1	1	1	1	1	1	1	2	4	5	2	5	2	3	4	1	6	3	1	1	4	4	0	0	1	1	1	1	2	1	1	1
7	2	2	2	1	2	2	1	2	2	1	1	1	1	1	1	3	3	3	3	3	2	2	3	3	14	7	0	1	3	1	0	0	1	1	1	1	2	1	1	0
10	2	2	2	2	1	1	2	2	1	1	2	1	2	1	1	2	4	5	2	5	2	2	4	3	3	4	1	1	2	4	0	0	1	1	1	1	2	1	1	0
7	2	2	2	1	1	1	1	1	1	1	1	1	1	1	1	5	2	2	4	2	3	4	2	2	7	0	1	1	NA	NA	NA	NA	1	1	1	1	2	1	4	1
7	3	1	2	2	2	2	1	2	1	1	1	1	2	1	1	3	3	4	3	3	3	3	2	2	7	2	1	1	NA	NA	NA	NA	1	1	1	1	1	1	4	0
10	2	2	2	2	2	1	2	2	2	1	1	1	2	2	1	3	4	5	3	4	3	3	3	3	7	2	1	1	3	2	0	0	1	1	1	1	3	1	1	1
9	2	2	2	1	1	1	1	1	1	1	1	1	1	1	1	3	4	5	2	5	2	3	4	1	5	3	0	1	4	2	0	0	1	1	1	1	2	1	1	1
9	2	4	2	2	1	1	1	1	2	1	1	1	2	2	1	3	3	3	4	4	2	2	4	1	2	1	1	0	1	4	0	0	1	1	1	1	2	0	1	0
2	4	1	2	3	1	1	1	3	3	1	1	1	1	1	1	5	2	2	4	1	4	5	3	3	2	0	1	1	NA	NA	1	0	1	1	1	1	2	1	2	0
8	3	2	2	1	2	1	1	1	2	1	1	1	1	1	1	2	3	5	3	4	3	3	4	2	5	0	1	1	4	4	0	0	1	1	1	1	2	1	1	1
9	2	3	1	1	1	1	1	1	1	1	1	1	1	1	1	3	5	5	5	5	1	5	4	1	6	6	1	1	3	3	0	0	1	1	1	1	2	1	1	1
9	1	3	1	1	1	1	1	1	1	1	1	1	1	1	1	3	4	5	3	5	3	2	3	2	7	7	1	1	4	4	0	0	1	1	1	1	3	1	1	1
8	2	3	1	3	1	1	2	1	1	1	1	1	1	1	1	3	3	5	2	4	2	2	4	2	7	6	1	1	3	4	0	0	1	1	1	1	2	1	1	1
11	2	3	1	1	1	1	1	1	1	1	1	1	1	1	1	3	5	5	3	4	2	2	4	1	4	3	1	1	3	1	0	0	1	1	1	1	3	1	1	1
7	2	3	2	1	1	1	2	1	1	1	1	1	1	1	1	3	5	5	2	5	2	3	3	2	3	7	1	0	4	2	0	0	1	1	1	1	2	1	1	1
8	2	2	2	2	2	2	1	1	2	2	1	1	2	1	2	5	2	3	4	3	4	4	3	2	5	0	1	1	4	3	0	0	1	1	1	1	2	1	1	1
11	1	3	1	1	1	1	1	1	1	2	1	1	2	1	1	3	4	5	2	5	1	2	4	1	7	5	1	1	4	2	0	0	1	1	1	1	3	1	1	1
8	2	3	2	2	2	1	1	2	1	1	1	1	1	1	1	2	5	4	2	4	3	3	3	3	0	0	1	1	NA	NA	NA	NA	1	1	1	1	1	1	4	0
8	2	2	2	2	1	2	2	1	1	1	1	1	2	2	1	3	5	4	2	4	3	4	3	3	1	0	1	1	3	1	0	0	1	1	1	1	3	0	1	1
9	2	2	2	2	1	2	1	2	2	2	2	1	2	1	1	3	4	5	2	5	2	2	3	2	5	2	1	1	4	4	0	0	1	1	1	1	3	1	1	1
8	2	3	4	1	2	1	1	1	2	1	1	1	1	2	2	3	3	3	3	3	3	4	2	1	3	0	1	0	3	1	0	0	1	1	1	1	3	1	1	1
7	2	2	2	1	1	1	1	1	1	1	1	1	1	2	1	2	4	4	2	3	3	4	3	3	3	2	1	1	3	4	0	0	1	1	1	1	2	1	1	0
9	1	2	1	1	1	1	1	1	1	1	2	1	1	1	1	2	5	5	2	5	2	2	5	1	7	0	1	1	4	2	0	0	1	1	1	1	3	1	1	1
10	2	2	1	1	1	1	2	1	1	1	1	2	1	2	1	2	5	5	2	5	2	3	4	2	7	5	1	1	4	3	0	0	1	1	1	1	3	1	1	1
8	2	2	2	1	2	1	1	2	1	2	1	1	1	1	1	1	3	5	2	4	2	3	4	2	6	6	1	1	4	4	0	0	1	1	1	1	1	1	1	0
6	2	4	4	3	3	2	3	3	2	1	1	1	3	1	2	4	2	3	3	2	3	4	1	4	3	1	0	1	3	1	0	0	1	1	1	1	3	1	1	0
7	3	3	2	2	2	2	1	2	2	1	2	1	1	2	1	1	5	5	2	5	3	2	4	4	5	0	1	1	4	4	0	0	1	1	1	1	1	1	1	0
10	2	3	1	1	2	1	1	2	1	1	1	1	1	1	1	3	5	5	1	5	2	2	4	2	4	1	1	1	4	3	0	0	1	1	1	1	1	1	1	0
9	2	2	2	1	2	1	1	1	2	1	1	1	1	2	1	2	4	5	2	5	2	2	4	2	7	7	1	1	4	4	0	0	1	1	1	1	3	1	1	1
9	2	2	2	1	2	1	1	1	1	1	1	1	1	2	1	1	5	5	2	5	2	2	5	1	7	7	1	1	4	4	0	0	1	1	1	1	3	1	1	1
8	2	2	2	1	2	2	1	2	2	1	2	1	1	2	1	3	3	5	2	3	4	4	3	2	4	3	1	1	3	1	0	0	1	1	1	1	3	1	1	0
8	2	3	2	1	1	1	1	1	1	1	1	1	1	1	1	1	5	5	1	5	3	3	5	2	3	0	1	1	NA	NA	NA	NA	1	1	1	1	2	1	4	0
7	2	4	1	1	1	1	1	1	2	1	1	1	1	1	1	2	4	4	3	3	3	3	2	3	2	1	1	1	2	1	0	0	1	1	1	1	2	1	1	0
9	2	2	1	1	2	1	1	1	1	1	1	1	1	1	1	1	4	5	2	4	3	4	5	3	4	2	1	1	4	2	0	0	1	1	1	1	3	1	1	0
11	1	3	1	2	1	1	1	1	1	1	1	1	1	1	1	2	5	5	2	5	1	3	4	1	4	3	1	1	4	4	0	0	1	1	1	1	1	1	1	0
10	2	2	2	2	1	1	1	1	2	1	1	1	1	1	1	2	5	5	2	5	2	3	3	2	7	7	1	1	4	1	0	0	1	1	1	1	3	1	1	1
11	1	3	1	1	2	1	1	1	2	1	1	1	1	2	1	3	5	5	2	5	2	2	3	1	5	0	1	1	4	4	0	0	1	1	1	1	2	1	1	1
10	1	3	1	2	1	1	2	1	1	1	1	1	1	1	1	4	2	4	3	3	2	2	2	3	7	6	1	1	3	4	0	0	1	1	1	1	3	1	1	1
10	3	2	2	2	2	1	1	1	1	1	1	1	1	1	1	1	4	5	2	4	2	2	4	3	3	0	1	1	4	1	0	0	1	1	1	1	3	1	1	0
11	2	3	1	1	1	1	1	1	2	1	1	1	1	1	1	1	5	4	2	5	2	2	4	2	4	0	1	1	4	2	0	0	1	1	1	1	3	1	1	1
8	2	2	1	1	2	1	1	1	1	1	1	1	1	1	1	3	3	5	3	5	2	4	4	2	7	4	1	0	2	2	0	0	1	1	1	1	3	1	1	1
8	2	4	2	2	1	1	2	2	1	1	1	1	1	1	1	2	5	5	2	4	2	3	4	3	2	1	1	1	3	1	0	0	1	1	1	1	3	1	1	0
8	1	2	1	1	1	1	1	2	1	1	1	1	1	1	1	2	5	5	2	5	2	2	4	3	5	4	1	1	NA	NA	NA	NA	1	1	1	1	2	1	4	0
10	2	3	1	2	1	1	1	1	1	1	1	1	1	1	1	4	3	5	2	4	2	3	4	1	21	6	1	1	3	1	0	0	1	1	2	1	3	1	1	1
10	3	1	1	1	2	2	1	2	1	1	1	1	1	1	1	4	4	4	3	3	3	3	3	4	3	0	1	0	3	1	0	0	1	1	2	1	3	1	1	1
8	2	2	1	2	1	2	1	1	2	1	1	1	2	1	1	2	3	4	2	4	3	3	4	3	6	5	1	1	3	4	0	0	1	1	2	1	2	1	1	1
10	2	4	2	1	1	1	1	2	2	1	1	1	2	1	2	2	5	5	2	5	2	2	4	2	4	5	1	1	3	1	0	0	1	1	2	1	3	1	1	1
10	1	2	1	2	1	1	2	2	1	1	1	1	2	1	1	1	3	5	2	3	2	2	5	3	5	5	1	1	2	1	0	0	1	1	2	1	3	1	1	1
8	1	2	2	2	2	1	1	2	1	1	1	1	1	1	1	3	5	4	2	4	3	3	3	3	6	6	0	0	4	2	0	0	1	1	2	1	3	1	1	1
8	2	4	2	2	2	2	1	2	2	1	1	1	1	1	2	1	5	5	1	5	2	2	3	3	14	2	1	1	2	2	0	0	1	1	2	1	2	1	1	0
7	1	2	2	1	1	1	1	1	1	1	1	1	2	1	1	1	4	5	3	3	3	4	4	3	2	0	1	1	4	1	0	0	1	1	2	1	3	1	1	1
8	2	3	2	1	2	1	1	2	1	1	1	1	2	1	1	3	5	5	2	5	2	2	4	1	3	5	1	1	2	4	0	0	1	1	2	1	3	1	1	0
4	3	3	2	2	2	1	2	2	2	2	1	1	3	2	2	3	3	4	3	3	3	3	4	4	10	0	1	1	4	3	0	0	1	1	2	1	2	1	1	0
1	5	1	2	1	1	1	1	1	1	1	1	1	1	1	1	4	4	3	4	3	4	3	3	3	7	7	1	1	1	4	0	0	1	1	2	1	3	1	1	1
9	2	3	2	2	2	1	1	1	2	1	1	1	1	1	1	2	4	4	3	3	3	4	3	3	2	1	1	1	3	1	0	0	1	1	2	1	3	1	1	1
10	2	2	1	1	3	2	1	1	2	1	1	1	2	2	1	4	3	4	3	4	3	3	2	3	6	3	1	1	4	4	0	0	1	1	2	1	3	1	1	0
10	1	3	1	1	1	1	1	1	1	1	1	1	1	1	1	2	4	3	2	4	2	2	3	1	7	3	1	1	4	4	0	0	1	1	2	1	NA	1	1	1
9	4	1	2	2	2	1	1	1	3	1	1	1	3	1	1	2	4	4	3	3	3	4	3	4	7	2	1	1	4	2	0	0	1	1	2	1	1	1	1	1
8	2	4	1	2	1	1	1	2	1	1	1	1	2	2	1	4	4	5	4	5	3	2	2	1	3	5	1	0	4	3	0	0	1	1	2	1	2	1	1	1
8	2	2	2	3	2	1	1	2	2	1	2	1	3	2	1	4	4	4	2	3	3	2	3	5	5	5	0	0	2	1	0	0	1	1	2	1	3	0	1	0
9	3	1	2	3	2	1	2	3	2	1	1	1	2	1	2	4	3	4	4	2	4	5	3	4	4	3	1	0	4	4	0	0	1	1	2	1	3	1	1	0
10	1	3	1	2	1	1	1	2	1	1	1	1	1	1	1	2	5	5	2	4	2	2	3	2	5	4	1	1	NA	NA	NA	NA	1	1	2	1	3	1	4	1
4	3	3	3	2	1	1	1	2	2	1	1	1	1	1	1	3	4	3	3	2	3	4	3	4	2	2	0	0	NA	NA	NA	NA	1	1	2	1	1	1	4	0
7	2	3	1	1	1	1	1	1	1	1	1	1	1	1	1	2	5	5	2	5	2	2	3	3	7	6	1	1	4	3	0	0	1	1	2	1	3	1	1	1
9	2	2	2	1	2	2	1	1	2	1	1	1	1	1	1	3	4	4	2	4	2	3	3	3	5	3	1	1	NA	NA	NA	NA	1	1	2	1	2	1	4	1
9	1	3	1	1	2	1	1	2	1	1	1	1	2	1	1	2	5	5	2	5	2	2	4	1	7	4	0	0	4	4	0	0	1	1	2	1	2	1	1	1
9	2	3	2	2	2	2	1	1	2	1	1	1	3	1	1	4	4	5	3	3	3	3	3	3	5	1	1	1	4	3	0	0	1	1	2	1	2	1	1	0
9	1	3	2	2	2	2	2	2	2	1	1	1	1	1	1	1	5	4	2	3	2	3	5	3	3	2	0	1	4	1	0	0	1	1	2	1	3	1	1	0
9	2	3	1	1	2	1	1	2	3	1	1	1	1	2	2	2	5	5	2	4	3	3	4	2	4	1	1	1	3	2	0	0	1	1	2	1	2	1	1	0
10	2	2	2	2	2	2	1	1	1	1	1	1	1	1	1	4	3	4	4	4	2	3	3	1	7	7	1	0	2	4	0	0	1	1	2	1	3	1	1	1
9	2	3	1	1	1	1	1	1	1	1	1	1	2	2	1	2	5	5	2	5	2	2	4	1	1	2	1	1	4	4	0	0	1	1	2	1	3	1	1	1
9	2	3	2	2	1	1	2	1	1	1	1	1	1	1	1	3	4	5	3	5	3	3	4	2	7	3	0	0	3	1	0	0	1	1	2	1	3	1	1	1
10	2	2	2	2	2	1	2	2	1	1	1	1	1	1	1	3	4	4	4	4	2	4	3	2	5	2	0	1	4	1	0	0	1	1	2	1	3	1	1	1
8	2	3	2	1	2	2	2	2	1	1	2	1	2	2	2	3	4	4	2	4	3	3	3	1	4	1	1	1	3	1	0	0	1	1	2	1	3	1	1	1
6	3	3	3	1	2	2	1	2	2	1	2	1	2	1	1	4	3	3	3	3	4	4	2	2	7	3	1	0	3	1	0	0	1	1	2	1	3	0	1	1
10	2	3	1	1	1	1	2	2	1	1	1	1	1	1	1	2	5	5	1	5	1	1	2	1	0	0	1	1	2	4	0	0	1	1	2	1	2	1	1	1
7	4	1	2	2	2	1	1	2	1	1	1	1	3	2	1	3	5	5	2	5	2	2	3	1	3	0	1	1	2	3	0	0	1	1	2	1	3	0	1	0
10	2	2	2	1	1	1	1	2	1	1	1	1	1	1	1	2	4	5	2	5	2	2	5	3	1	3	1	1	4	1	0	0	1	1	2	1	3	1	1	1
9	2	3	2	1	1	1	1	1	1	1	1	1	1	1	1	2	4	4	2	4	2	2	4	2	4	0	0	1	4	4	0	0	1	1	2	1	2	1	1	0
9	1	3	1	2	2	1	1	1	1	1	1	1	2	2	1	2	5	4	2	4	2	3	4	3	3	2	1	1	3	1	0	0	1	1	2	1	3	0	1	0
8	3	3	2	1	2	1	1	2	1	1	1	1	1	2	1	1	4	4	3	4	3	4	3	1	3	2	1	0	NA	NA	NA	NA	1	1	2	1	3	1	4	1
10	2	3	2	1	2	1	1	3	1	1	1	1	2	1	1	4	2	5	2	3	2	3	5	4	2	2	1	0	NA	NA	NA	NA	1	1	2	1	2	1	4	0
9	2	3	2	2	1	1	1	2	2	1	2	1	2	1	1	1	5	5	2	5	2	2	3	3	6	2	0	1	3	4	0	0	1	1	2	1	2	1	1	0
7	3	3	2	2	1	1	1	2	2	1	1	1	1	2	1	2	4	4	3	4	2	2	4	2	7	6	1	0	3	4	0	0	1	1	2	1	2	1	1	1
10	2	4	2	3	1	1	1	1	1	1	1	1	1	1	1	2	4	5	2	5	2	3	4	1	1	4	0	1	4	1	0	0	1	1	2	1	3	1	1	0
9	2	2	2	2	2	1	1	2	1	1	1	1	1	1	1	2	4	5	2	4	2	2	3	3	7	5	1	0	4	1	0	0	1	1	2	1	3	1	1	1
7	2	4	2	2	2	1	1	3	2	1	1	1	3	1	1	4	3	4	2	4	2	3	3	2	2	2	0	1	4	1	0	0	1	1	2	1	3	1	1	1
8	2	2	2	1	2	1	1	1	2	1	1	1	1	1	1	2	4	4	3	3	4	3	3	3	5	2	1	1	4	3	0	0	1	1	2	1	2	1	1	1
8	2	2	1	1	1	1	1	3	2	1	1	1	2	1	1	2	5	4	2	4	2	2	3	3	7	2	1	1	4	4	0	0	1	1	2	1	3	1	1	1
8	2	2	2	2	3	1	2	3	2	1	1	1	2	1	2	3	3	4	2	4	2	3	3	2	7	7	1	1	4	2	0	0	1	1	2	1	3	1	1	0
9	2	2	2	1	1	1	1	1	2	2	2	1	1	1	1	4	4	4	4	4	3	3	4	2	3	1	0	0	4	1	0	0	1	1	2	1	3	1	1	1
9	2	3	2	2	1	2	2	2	2	1	1	1	1	2	1	3	3	3	2	4	3	3	4	2	0	5	1	1	NA	NA	NA	NA	1	1	2	1	3	1	4	1
10	2	2	1	1	1	1	1	1	1	2	3	3	2	2	3	2	5	5	1	5	2	2	3	3	3	2	0	1	4	2	0	0	1	1	2	1	3	1	1	0
9	1	2	1	1	1	1	2	2	1	1	1	1	2	1	1	3	4	5	2	4	3	2	4	1	5	4	1	1	4	1	0	0	1	1	2	1	2	1	1	0
11	2	3	2	2	1	1	2	2	2	2	1	1	1	2	1	2	4	4	2	4	1	2	4	2	6	2	1	0	NA	NA	NA	NA	1	1	2	1	2	1	4	1
8	2	2	2	1	1	1	2	2	1	1	1	1	1	1	1	2	4	5	2	4	2	2	4	3	4	3	1	1	3	3	0	0	1	1	2	1	3	1	1	0
9	4	3	1	1	2	1	2	1	2	2	1	1	1	1	1	4	3	3	4	2	4	4	2	4	5	5	1	1	4	4	0	0	1	1	2	1	2	0	1	1
9	2	4	2	2	1	1	2	1	1	1	1	1	2	1	1	2	5	5	2	4	2	2	4	1	7	6	1	1	4	1	0	0	1	1	2	1	3	1	1	1
9	2	3	1	2	1	1	1	1	1	1	1	1	2	1	1	2	4	5	2	5	2	1	5	3	7	4	1	1	4	4	0	0	1	1	2	1	3	1	1	0
11	3	2	2	3	2	2	1	1	2	1	2	1	2	1	1	3	3	4	3	3	2	4	3	1	7	0	1	0	4	4	0	0	1	1	2	1	2	1	1	1
8	2	2	1	1	1	1	2	1	2	1	2	1	2	2	1	3	4	5	2	3	3	4	4	4	4	4	1	1	4	2	0	0	1	1	2	1	3	1	1	0
8	2	2	1	2	2	1	1	1	1	2	1	1	2	1	1	1	4	5	2	4	3	1	5	3	7	6	0	1	3	4	0	0	1	1	2	1	2	1	1	0
9	1	2	1	1	1	1	1	3	1	1	1	1	1	1	1	4	4	4	3	5	2	2	3	3	5	5	1	1	4	3	0	0	1	1	2	1	3	1	1	0
11	1	3	1	1	1	1	1	2	1	2	1	1	1	1	1	1	4	5	1	5	1	1	5	2	7	7	1	1	4	1	0	0	1	1	2	1	2	1	1	1
9	2	4	1	1	1	1	1	2	2	1	1	1	2	1	1	3	5	5	2	4	1	2	3	2	4	3	1	0	4	1	0	0	1	1	2	1	3	0	1	0
9	1	2	1	1	1	1	1	1	1	1	1	1	1	1	1	3	4	5	3	5	3	3	5	2	7	1	1	1	3	1	0	0	1	1	2	1	3	1	1	1
9	2	2	2	2	2	1	1	2	1	2	1	1	2	1	1	3	3	5	3	4	2	4	3	1	4	7	1	1	3	2	0	0	2	1	1	1	3	1	1	1
7	3	3	3	2	2	1	1	2	2	1	2	1	2	2	1	2	5	5	2	4	3	3	3	1	2	4	0	1	4	4	0	0	2	1	1	1	1	1	1	1
10	2	3	1	1	1	1	1	2	1	1	1	1	2	1	1	3	3	5	2	5	2	2	5	2	5	1	1	1	3	4	0	0	2	1	1	1	2	1	1	1
9	1	3	2	1	1	1	1	2	2	1	1	1	2	2	1	2	5	4	2	4	3	3	5	1	4	4	1	1	3	2	0	0	2	1	1	1	3	1	1	1
8	3	2	2	1	1	1	1	1	1	1	1	1	1	1	1	4	2	4	4	3	3	3	3	3	6	5	1	1	2	1	0	0	2	1	1	1	3	1	1	1
6	2	4	2	1	2	1	2	3	1	1	1	1	1	1	1	3	5	5	2	4	3	3	4	3	15	2	1	0	3	1	0	0	2	1	1	1	2	1	1	1
9	2	2	1	1	1	1	1	2	1	1	1	1	1	1	1	2	5	4	2	5	2	2	4	1	7	4	1	0	4	4	0	0	2	1	1	1	2	1	1	1
8	2	3	2	2	1	1	1	2	1	1	1	1	1	1	1	2	4	5	2	5	3	3	4	3	7	7	1	1	3	1	0	0	2	1	1	1	3	1	1	0
9	2	3	1	1	1	1	1	1	1	1	1	1	1	1	1	1	5	5	2	5	2	1	5	2	7	6	1	1	4	1	0	0	2	1	1	1	2	1	1	1
10	2	3	3	1	1	1	1	2	2	2	1	1	1	1	1	2	3	5	2	5	3	2	5	1	4	2	1	1	3	1	0	0	2	1	1	1	3	1	1	1
8	1	3	1	1	1	1	1	1	1	1	2	1	1	2	1	2	5	5	2	5	2	2	5	1	3	0	1	1	4	1	0	0	2	1	1	1	3	0	1	0
9	1	2	1	1	1	1	2	2	1	1	1	1	1	1	1	3	4	5	2	4	2	2	4	2	6	3	1	1	3	4	0	0	2	1	1	1	2	1	1	1
10	2	3	1	1	1	1	2	1	2	1	1	1	1	1	1	1	5	5	1	5	2	2	5	1	7	0	1	1	3	3	0	0	2	1	1	1	2	1	1	0
10	1	3	2	1	1	1	1	2	1	1	2	1	1	2	1	1	5	5	2	5	2	2	4	1	7	4	1	1	3	1	0	0	2	1	1	1	3	1	1	1
9	1	2	2	1	1	1	1	2	1	1	1	1	2	1	1	1	5	5	2	5	2	3	5	1	2	2	1	1	NA	NA	NA	NA	2	1	1	1	3	1	3	1
9	2	3	2	1	1	1	1	1	1	1	1	1	1	1	1	3	4	5	3	4	2	2	4	2	2	6	1	1	3	1	0	0	2	1	1	1	3	1	1	0
9	2	2	2	2	1	1	1	2	1	1	1	1	2	1	1	3	5	5	2	3	3	3	4	2	7	7	1	1	3	4	0	0	2	1	1	1	2	1	1	1
10	2	2	2	2	2	2	2	2	2	1	1	1	2	1	1	3	4	5	3	4	3	3	4	3	3	0	1	0	4	2	0	0	2	1	1	1	3	1	1	1
9	2	2	2	1	2	1	2	1	1	2	1	1	1	2	1	4	3	5	3	4	2	3	3	2	4	4	1	1	3	1	0	0	2	1	1	1	3	1	1	1
10	1	3	3	1	1	1	2	1	1	1	1	1	1	1	1	1	5	5	2	5	2	2	5	1	7	0	1	1	3	4	0	0	2	1	1	1	2	1	1	1
10	2	4	2	1	1	1	2	2	1	1	1	1	1	1	1	1	4	4	2	4	2	2	3	1	4	5	0	1	4	3	0	0	2	1	1	1	2	1	1	1
9	2	3	1	2	1	1	1	2	1	1	1	1	1	1	1	2	3	5	2	4	3	2	4	2	7	0	1	1	4	3	0	0	2	1	1	1	3	1	1	1
9	1	3	2	1	1	1	1	1	1	1	1	1	1	1	1	1	5	5	2	5	2	2	5	1	6	7	1	1	3	4	0	0	2	1	1	1	2	1	1	1
10	2	3	1	2	1	1	1	2	1	1	1	1	1	2	1	2	4	5	2	4	2	2	5	1	7	0	1	1	NA	NA	NA	NA	2	1	1	1	3	1	3	1
9	1	2	2	2	1	1	2	2	1	1	1	1	2	1	1	2	5	5	2	5	3	2	5	1	8	2	1	1	NA	NA	NA	NA	2	1	1	1	3	1	3	1
4	3	2	2	3	2	1	1	1	2	1	1	1	1	2	1	2	5	4	2	4	4	2	3	5	5	0	1	1	3	4	0	0	2	1	1	1	2	0	1	0
11	2	2	3	2	2	1	1	1	1	2	2	NA	2	1	1	3	3	3	3	3	3	4	3	2	7	4	1	0	3	4	0	0	2	1	1	1	2	1	1	1
8	2	2	2	1	2	1	1	2	1	1	1	1	1	1	1	1	5	4	3	2	3	3	3	3	7	3	1	1	3	4	0	0	2	1	1	1	2	1	1	1
9	1	3	2	1	2	3	3	2	1	1	1	1	1	1	1	2	4	5	2	4	2	2	3	2	10	4	0	1	3	1	0	0	2	1	1	1	3	0	1	1
8	2	3	2	2	1	1	1	2	2	1	2	1	1	2	1	3	4	5	2	4	3	2	4	2	6	2	1	0	4	1	0	0	2	1	1	1	3	1	1	1
10	1	3	2	1	1	1	2	2	1	1	1	1	1	1	1	2	5	5	2	4	1	2	4	1	7	5	1	1	4	3	0	0	2	1	1	1	2	1	1	1
9	2	3	1	2	1	1	1	1	2	1	1	1	1	1	1	1	4	3	1	4	2	2	5	2	10	1	1	1	2	1	0	0	2	1	1	1	2	1	1	1
5	3	2	2	2	2	2	2	2	1	1	1	1	2	1	1	3	3	3	2	2	4	4	2	4	6	2	0	1	3	4	0	0	2	1	1	1	3	1	1	0
9	3	3	3	1	2	1	2	2	2	2	2	1	2	2	2	3	3	4	4	4	4	3	3	3	7	5	1	1	3	3	0	0	2	1	1	1	2	0	1	0
8	4	3	3	2	1	2	1	1	1	1	2	1	1	2	2	3	4	4	3	3	2	2	4	2	3	2	1	0	3	1	0	0	2	1	1	1	3	1	1	1
10	1	3	1	1	1	1	1	1	1	1	1	1	1	2	1	2	5	5	2	5	2	2	5	2	4	3	1	1	3	1	0	0	2	1	1	1	2	1	1	1
8	2	2	1	1	1	1	1	1	1	1	2	1	1	2	1	3	5	4	2	3	2	2	5	4	6	1	0	1	3	4	0	0	2	1	1	1	3	1	1	1
10	2	2	2	2	1	1	1	1	2	1	1	1	2	1	1	2	5	5	2	5	2	2	4	2	4	3	1	1	4	2	0	0	2	1	1	1	3	0	1	1
9	2	3	2	1	2	1	1	2	1	1	1	1	2	1	1	2	4	5	2	4	2	2	3	3	7	3	0	1	3	3	0	0	2	1	1	1	3	1	1	0
4	4	2	3	3	3	3	3	3	3	3	3	1	3	2	2	5	2	2	5	2	5	3	2	5	7	5	0	0	NA	NA	NA	NA	2	1	1	1	3	1	3	0
10	1	3	1	1	1	1	1	1	1	1	1	1	1	2	1	1	5	5	2	5	2	1	5	1	7	1	1	1	4	3	0	0	2	1	1	1	3	1	1	1
9	1	4	1	1	1	1	1	1	1	1	1	1	1	1	1	2	5	5	2	5	2	2	3	1	7	5	1	1	4	1	0	0	2	1	1	1	2	1	1	1
10	1	3	1	1	1	1	1	1	1	1	1	1	2	1	1	1	5	5	1	5	1	2	5	1	2	0	1	1	4	2	0	0	2	1	1	1	3	1	1	1
6	2	3	3	2	2	1	1	1	2	1	1	1	2	2	1	2	4	4	2	4	2	3	4	2	2	3	1	1	NA	NA	1	0	2	1	1	1	3	1	2	0
8	2	3	2	1	1	1	1	1	1	1	1	2	1	2	1	3	4	4	2	4	3	3	4	4	7	0	1	1	3	3	0	0	2	1	1	1	2	0	1	1
8	2	3	2	1	1	1	1	1	1	1	1	1	1	1	1	2	4	5	2	5	2	2	5	2	6	4	0	1	4	4	0	0	2	1	2	1	3	1	1	1
9	1	2	2	2	3	1	3	2	1	1	1	1	2	2	1	4	3	4	3	3	3	4	2	1	7	7	1	1	2	1	0	0	2	1	2	1	3	1	1	1
8	3	1	2	2	2	2	1	2	1	1	1	1	1	1	1	2	4	3	3	3	4	4	3	4	4	3	1	0	3	1	0	0	2	1	2	1	3	1	1	1
11	1	3	1	2	2	1	1	1	2	1	1	1	1	1	1	4	4	4	2	4	2	2	4	1	7	5	1	1	4	4	0	0	2	1	2	1	3	1	1	1
9	2	2	1	2	2	1	1	1	1	1	1	1	1	1	1	2	4	4	3	5	3	3	5	3	7	7	1	0	3	1	0	0	2	1	2	1	3	1	1	1
9	3	4	2	2	2	1	1	1	2	1	1	1	2	2	1	4	3	4	3	3	3	4	3	2	6	0	1	1	4	2	0	0	2	1	2	1	3	1	1	1
10	2	3	1	1	2	1	2	2	1	1	1	1	1	1	1	2	5	4	2	4	2	3	4	1	7	7	1	1	3	2	0	0	2	1	2	1	3	1	1	1
8	3	2	2	2	3	1	1	1	2	1	2	1	1	1	1	3	3	3	5	3	3	4	3	3	6	0	1	0	4	4	0	0	2	1	2	1	2	1	1	1
9	1	4	3	1	2	1	2	2	3	1	1	1	2	2	1	4	2	5	2	4	1	3	3	1	4	2	1	1	4	1	0	0	2	1	2	1	3	1	1	0
10	1	3	2	2	1	1	1	1	1	1	1	1	1	1	1	2	5	5	2	5	2	2	4	1	5	3	1	0	3	2	0	0	2	1	2	1	3	1	1	1
11	2	4	2	1	1	2	1	2	1	1	1	1	2	2	1	2	4	5	2	5	2	2	5	2	0	7	1	1	4	1	0	0	2	1	2	1	3	1	1	0
10	4	5	2	2	1	1	1	1	1	1	1	1	2	1	1	3	3	4	2	4	2	2	5	1	2	2	1	0	NA	NA	1	0	2	1	2	1	1	1	2	1
10	2	2	2	1	1	1	1	2	1	1	1	1	3	1	1	1	5	5	2	5	2	2	5	2	10	3	1	1	4	4	0	0	2	1	2	1	2	1	1	1
11	1	2	1	1	2	1	1	1	2	1	1	1	1	1	1	1	5	5	2	5	2	2	4	2	3	3	1	1	3	1	0	0	2	1	2	1	3	1	1	1
9	1	3	1	1	1	1	1	1	1	1	1	1	1	1	1	3	5	5	2	5	2	1	4	1	6	3	1	1	4	4	0	0	2	1	2	1	3	1	1	1
10	2	2	2	2	2	1	2	2	1	1	1	1	2	1	1	3	4	4	2	4	3	2	4	2	7	6	0	1	3	4	0	0	2	1	2	1	NA	1	1	1
9	3	2	1	1	1	1	2	2	2	1	1	1	2	1	1	1	3	4	2	4	2	2	4	2	7	7	1	1	NA	NA	NA	NA	2	1	2	1	2	1	3	1
10	2	3	2	2	2	1	1	1	1	1	1	1	1	1	1	2	4	5	2	4	2	2	4	4	4	2	1	0	3	1	0	0	2	1	2	1	2	1	1	1
8	3	3	2	3	2	1	1	3	1	1	1	1	3	1	1	4	2	3	4	3	4	4	2	4	6	0	1	1	3	4	0	0	2	1	2	1	2	1	1	0
9	3	3	3	2	2	1	1	3	2	2	1	1	3	2	1	3	5	5	2	5	2	3	3	1	5	6	0	0	3	2	0	0	2	1	2	1	2	1	1	1
10	1	2	1	2	1	1	1	2	2	1	1	1	2	1	1	1	5	5	3	4	2	3	5	3	5	4	1	1	4	4	0	0	2	1	2	1	2	1	1	1
9	2	2	2	1	1	1	1	1	1	1	1	1	1	1	1	3	5	4	2	4	2	3	3	1	6	2	1	1	4	4	0	0	2	1	2	1	3	1	1	1
11	2	3	2	1	2	1	1	1	1	1	1	1	1	1	1	2	5	5	2	4	3	3	4	1	24	7	1	1	3	3	0	0	2	1	2	1	2	1	1	1
11	1	2	1	2	1	1	1	1	1	1	1	1	1	1	1	2	4	5	2	5	2	2	5	2	10	6	1	1	4	3	0	0	2	1	2	1	2	1	1	1
8	2	2	2	1	1	1	1	1	1	1	1	1	1	1	1	3	4	5	2	5	2	3	4	2	7	2	1	0	4	4	0	0	2	1	2	1	3	1	1	0
10	2	2	1	1	1	1	1	2	2	2	1	1	2	1	1	3	4	4	2	4	2	2	5	3	20	7	1	1	NA	NA	NA	NA	2	1	2	1	2	1	4	1
10	1	3	1	2	1	1	1	1	2	1	1	1	2	1	1	2	5	5	1	5	1	1	5	1	7	7	1	0	NA	NA	NA	NA	2	1	2	1	2	1	4	1
8	2	2	2	1	1	1	1	1	1	1	1	1	2	1	1	2	4	4	2	4	3	3	4	3	5	3	1	1	4	1	0	0	2	1	2	1	2	1	1	1
8	2	2	2	2	1	1	2	2	1	1	1	1	1	1	1	3	3	4	3	4	4	3	3	3	5	1	1	0	4	4	0	0	2	1	2	1	3	1	1	0
11	1	3	1	1	1	1	1	1	1	1	1	1	1	1	1	1	5	5	1	5	1	1	5	2	7	6	1	0	3	4	0	0	2	1	2	1	3	1	1	1
10	2	2	1	1	1	1	1	1	1	1	1	1	1	1	1	3	3	4	2	4	2	2	4	2	7	7	1	1	3	4	0	0	2	1	2	1	3	1	1	0
9	4	1	1	3	3	2	1	3	2	1	1	1	3	2	1	5	3	4	4	3	3	4	1	2	7	0	1	0	3	3	0	0	2	1	2	1	3	1	1	1
10	1	5	2	1	1	1	1	1	1	1	1	1	1	1	1	2	5	5	1	5	1	2	5	2	7	7	1	1	4	1	0	0	2	1	2	1	3	1	1	1
8	2	1	2	2	2	1	1	2	1	1	1	1	1	1	1	1	5	5	2	3	3	4	4	3	5	2	1	0	4	1	0	0	2	1	2	1	3	1	1	0
7	3	2	3	1	2	1	1	2	1	1	1	1	1	1	1	4	4	4	3	3	2	3	2	1	6	6	0	0	1	3	0	0	2	1	2	1	1	1	1	0
11	1	3	1	2	2	1	2	2	1	1	1	1	2	1	1	1	5	5	2	5	2	2	4	1	6	6	1	0	3	4	0	0	2	1	2	1	2	1	1	1
11	1	3	1	2	1	1	1	1	1	1	1	1	2	1	1	2	5	5	2	5	2	2	5	3	7	7	1	0	NA	NA	0	1	2	1	2	1	3	1	2	0
8	2	2	1	2	2	1	1	2	2	1	1	1	2	1	1	2	4	5	2	5	2	2	3	2	6	6	1	1	3	1	0	0	2	1	2	1	2	1	1	0
10	2	1	2	1	2	1	1	2	2	1	1	1	1	2	1	1	5	4	2	5	2	2	4	1	6	3	0	1	4	4	0	0	2	1	2	1	2	1	1	1
8	2	4	3	2	2	1	2	1	2	1	1	1	1	1	1	3	4	5	2	5	3	3	3	1	7	1	1	1	4	4	0	0	2	1	2	1	3	1	1	1
8	2	3	2	3	2	1	1	2	1	1	1	1	3	1	1	1	5	5	5	5	2	3	3	1	3	5	1	1	3	1	0	0	2	1	2	1	3	0	1	1
11	1	2	2	2	2	1	1	3	1	2	2	1	2	2	1	4	3	4	3	4	3	3	3	2	5	2	1	1	4	1	0	0	2	1	2	1	3	1	1	1
11	2	3	2	3	1	1	1	2	1	1	1	1	3	1	1	2	NA	5	NA	NA	NA	NA	NA	3	NA	6	0	1	3	3	0	0	2	1	2	1	1	1	1	1
9	2	2	2	1	1	1	1	2	1	1	1	1	1	2	1	2	4	3	2	4	2	3	4	3	2	5	0	0	NA	NA	NA	NA	3	1	1	1	3	1	3	1
11	1	3	2	1	1	1	1	1	1	1	1	1	1	1	1	1	4	5	1	5	2	2	4	2	4	7	1	1	NA	NA	NA	NA	3	1	1	1	2	1	3	1
9	2	3	2	2	2	1	1	1	1	1	2	1	2	2	2	1	5	5	1	5	2	3	3	2	5	2	0	1	NA	NA	NA	NA	3	1	1	1	2	1	3	1
11	1	3	1	1	1	1	1	1	1	1	1	1	2	1	1	1	5	5	1	5	2	2	5	1	5	4	1	1	NA	NA	NA	NA	3	1	1	1	3	1	3	1
10	2	3	2	2	1	1	1	2	1	1	1	1	2	1	1	1	5	5	2	5	2	2	4	1	3	2	1	0	NA	NA	NA	NA	3	1	1	1	3	1	3	1
10	1	3	2	1	1	1	1	1	1	1	1	2	2	1	1	1	5	5	2	5	2	2	5	1	7	0	1	1	NA	NA	NA	NA	3	1	1	1	2	1	3	1
11	2	2	2	1	1	1	1	1	1	1	1	1	1	1	1	1	5	5	2	5	2	2	5	1	7	7	1	1	4	2	0	0	3	1	1	1	3	1	1	1
10	2	3	2	2	1	1	1	1	1	1	1	1	1	2	1	2	5	5	1	5	2	2	5	1	6	3	1	1	NA	NA	NA	NA	3	1	1	1	2	1	3	1
10	1	3	2	1	1	1	2	2	1	1	1	1	1	1	1	1	5	5	1	5	1	2	5	1	7	7	1	0	NA	NA	NA	NA	3	1	1	1	1	0	3	1
8	3	3	3	3	3	2	2	1	2	1	1	1	3	2	1	4	2	2	3	3	3	3	2	3	5	2	1	1	NA	NA	NA	NA	3	1	1	1	2	1	3	1
11	2	3	2	1	1	1	1	1	2	1	1	1	2	1	1	1	5	5	1	5	2	1	5	1	4	3	1	1	NA	NA	NA	NA	3	1	1	1	3	1	3	1
9	2	3	2	1	1	1	1	2	1	1	1	1	1	1	1	2	4	4	2	4	2	2	4	3	6	6	1	1	4	4	0	0	3	1	1	1	3	1	1	1
10	1	3	2	1	2	2	1	1	1	1	1	1	1	1	1	1	4	5	1	5	2	2	5	1	3	3	1	1	NA	NA	NA	NA	3	1	1	1	3	1	3	1
9	3	3	3	1	2	3	2	1	1	1	1	1	1	1	1	4	3	3	3	3	2	4	3	3	3	3	1	1	NA	NA	NA	NA	3	1	1	1	2	1	3	1
10	2	2	2	3	2	1	1	3	1	1	1	1	2	1	1	1	5	5	1	5	2	4	4	1	7	7	1	1	NA	NA	NA	NA	3	1	1	1	3	1	3	1
10	1	3	1	1	1	1	1	1	1	1	1	1	1	1	1	1	5	5	1	5	2	2	5	1	0	2	1	0	NA	NA	NA	NA	3	1	1	1	2	1	3	1
9	2	3	2	1	1	1	1	1	1	1	1	1	1	1	1	1	5	5	1	5	1	2	4	1	2	3	1	1	NA	NA	NA	NA	3	1	1	1	2	1	3	1
9	4	2	3	1	2	2	1	1	1	1	1	1	2	1	1	2	3	5	3	4	3	4	5	1	4	0	1	0	NA	NA	NA	NA	3	1	1	1	1	1	3	1
9	2	2	4	3	3	2	2	1	1	1	1	1	1	1	1	2	3	2	5	2	3	4	2	1	3	2	1	1	NA	NA	NA	NA	3	1	1	1	2	1	3	1
10	2	2	2	1	2	1	1	2	2	1	1	1	1	1	1	2	5	5	2	5	3	3	3	2	4	2	1	1	NA	NA	NA	NA	3	1	1	1	2	1	3	1
10	2	3	2	1	1	2	1	1	1	1	2	1	1	1	1	3	3	4	2	4	2	2	5	1	7	7	0	1	NA	NA	NA	NA	3	1	1	1	3	1	3	1
11	1	3	2	2	1	2	2	2	1	1	1	1	2	1	1	1	5	5	2	5	1	2	5	1	6	6	1	1	NA	NA	NA	NA	3	1	1	1	3	1	3	1
10	2	2	3	2	1	1	1	1	1	1	1	1	1	1	1	2	4	5	2	5	2	2	5	2	6	6	0	1	NA	NA	NA	NA	3	1	1	1	2	1	3	1
10	1	3	2	2	1	1	1	3	2	1	1	1	1	1	1	4	4	5	2	5	1	2	5	1	5	0	1	1	4	1	0	0	3	1	1	1	3	1	1	1
10	1	2	1	1	1	1	1	2	1	1	1	1	1	1	1	2	4	5	2	4	2	2	4	1	5	5	1	1	NA	NA	NA	NA	3	1	1	1	3	1	3	1
9	1	2	2	1	1	1	2	1	1	1	1	1	2	1	1	1	5	5	1	4	2	3	5	3	5	5	0	1	NA	NA	NA	NA	3	1	2	1	3	1	3	1
10	1	2	2	2	1	1	1	1	1	1	1	1	1	2	1	3	3	5	2	4	2	3	5	3	6	6	1	1	NA	NA	NA	NA	3	1	2	1	2	1	3	0
10	1	3	2	1	1	1	1	1	1	1	1	1	1	1	1	2	5	5	1	5	2	2	4	1	6	4	0	0	NA	NA	NA	NA	3	1	2	1	2	1	3	1
8	2	1	2	2	2	1	2	3	1	1	1	1	2	2	1	3	3	3	2	4	2	4	3	4	1	2	0	1	NA	NA	NA	NA	3	1	2	1	2	1	3	1
11	2	2	2	1	1	1	1	2	2	1	1	1	1	2	1	1	5	5	2	5	1	2	5	2	4	3	1	1	NA	NA	NA	NA	3	1	2	1	2	1	3	1
11	3	2	2	1	1	1	1	1	1	1	1	1	1	1	1	3	5	4	2	5	2	2	5	4	7	0	0	1	NA	NA	NA	NA	3	1	2	1	2	1	3	0
9	2	2	2	1	1	1	1	2	1	2	1	1	1	1	1	3	5	3	4	4	4	3	5	3	1	5	1	1	NA	NA	NA	NA	3	1	2	1	3	1	3	0
10	2	2	2	1	1	1	2	2	1	1	1	1	1	1	1	2	4	4	2	4	2	2	4	3	7	7	1	0	NA	NA	NA	NA	3	1	2	1	2	1	3	0
7	3	2	1	1	1	1	1	2	1	1	1	1	2	1	1	3	3	4	3	5	3	2	3	3	3	2	1	1	NA	NA	NA	NA	3	1	2	1	1	1	3	0
10	2	3	2	1	1	1	1	1	1	1	1	1	1	1	1	3	5	5	3	5	2	3	4	2	5	0	1	0	NA	NA	NA	NA	3	1	2	1	3	1	3	1
9	2	3	2	1	1	1	1	1	1	1	1	1	1	1	1	2	4	4	2	4	2	2	4	2	4	5	0	0	NA	NA	NA	NA	3	1	2	1	2	1	3	0
10	1	3	2	2	2	1	1	1	1	2	1	1	2	1	2	2	4	5	2	4	2	2	4	1	3	1	1	0	NA	NA	NA	NA	3	1	2	1	2	1	3	1
8	2	2	2	2	1	1	1	1	1	1	1	1	2	1	1	1	5	5	1	5	2	2	5	2	2	0	1	0	NA	NA	NA	NA	3	1	2	1	2	1	3	0
10	3	2	2	2	2	1	1	1	1	1	1	1	2	1	2	2	5	5	2	5	2	2	4	2	7	5	1	1	NA	NA	NA	NA	3	1	2	1	2	1	3	1
9	2	3	2	1	1	1	1	2	1	1	1	1	1	2	1	2	4	5	2	5	2	3	5	1	2	4	1	0	NA	NA	NA	NA	3	1	2	1	2	1	3	1
8	3	2	3	1	3	1	3	3	1	3	1	3	1	3	3	5	1	1	4	1	4	5	1	3	0	0	0	1	NA	NA	NA	NA	3	1	2	1	2	1	3	1
11	2	3	2	2	2	1	1	1	2	1	2	1	2	1	1	2	3	5	2	3	2	2	5	1	7	0	1	1	NA	NA	NA	NA	3	1	2	1	3	1	3	1
11	1	2	2	2	1	1	1	2	2	1	1	1	2	2	1	2	5	3	3	3	3	3	5	2	6	5	1	1	NA	NA	NA	NA	3	1	2	1	3	1	3	0
9	1	2	2	1	2	1	1	2	1	1	1	1	2	2	1	2	5	4	2	4	2	3	4	2	7	7	1	0	NA	NA	NA	NA	3	1	2	1	3	1	3	1
10	2	3	4	1	1	2	2	2	1	1	1	1	1	2	1	1	5	3	2	4	2	2	4	2	7	7	0	0	NA	NA	NA	NA	3	1	2	1	3	1	3	1
9	2	2	2	2	1	1	2	1	1	1	1	1	2	1	1	3	4	5	2	4	2	3	5	1	2	2	1	0	NA	NA	NA	NA	3	1	2	1	3	1	4	1
11	1	2	1	1	2	1	1	2	1	1	1	1	1	1	1	1	5	5	2	5	1	2	5	1	7	7	1	0	NA	NA	NA	NA	3	1	2	1	2	1	3	1
10	2	3	NA	1	1	1	1	1	1	1	1	1	1	1	1	2	4	5	2	5	2	5	4	1	7	0	1	1	NA	NA	NA	NA	3	1	2	1	2	1	3	1
10	2	3	2	2	2	1	1	2	1	1	1	1	2	1	1	3	4	4	2	5	2	2	3	1	7	6	1	1	NA	NA	NA	NA	3	1	2	1	3	1	3	1
9	2	4	3	2	1	1	1	1	1	1	1	1	1	1	1	3	4	4	3	4	3	3	3	1	21	7	0	1	NA	NA	NA	NA	3	1	2	1	3	1	4	0
7	3	2	2	2	2	1	1	2	1	1	1	1	1	2	2	2	3	4	3	5	4	4	3	3	5	0	1	1	NA	NA	NA	NA	3	1	2	1	2	1	3	0
8	2	3	1	1	1	1	1	1	2	1	1	1	1	1	1	2	4	5	2	4	2	3	3	1	6	4	1	1	3	4	0	0	1	2	1	1	2	1	1	1
11	2	2	1	1	2	1	2	2	2	1	1	1	2	2	1	3	5	5	2	5	2	3	3	1	7	0	1	1	4	3	0	0	1	2	1	1	3	1	1	1
11	2	2	1	1	1	1	1	1	1	1	1	1	1	2	1	2	5	5	2	5	2	2	5	1	10	4	1	1	3	1	0	0	1	2	1	1	3	1	1	1
8	2	3	2	1	2	1	1	1	1	1	1	1	1	1	1	3	3	4	3	4	2	2	3	3	7	6	1	1	3	2	0	0	1	2	1	1	2	0	1	0
8	2	4	2	2	2	1	1	1	1	1	1	1	1	1	2	3	4	5	2	4	3	3	4	2	3	1	1	1	4	1	0	0	1	2	1	1	3	1	1	0
7	2	2	1	1	2	1	1	2	2	1	1	1	1	1	1	3	3	3	3	3	3	3	3	3	5	3	1	1	3	1	0	0	1	2	1	1	3	1	1	0
10	1	3	1	1	1	1	1	1	1	1	1	1	1	1	1	1	5	5	1	5	2	2	3	1	14	0	1	1	3	4	0	0	1	2	1	1	3	1	1	1
8	1	3	1	1	1	1	1	2	1	1	1	1	1	2	1	1	5	5	2	5	2	2	5	1	7	6	1	1	4	1	0	0	1	2	1	1	3	1	1	1
8	3	2	2	2	2	1	1	1	1	1	1	1	2	1	1	2	5	5	3	5	3	3	4	1	7	2	0	0	4	4	0	0	1	2	1	1	2	1	1	1
10	2	2	1	1	1	1	1	1	1	1	1	1	1	1	1	3	3	5	2	5	1	2	4	2	6	2	1	1	4	4	0	0	1	2	1	1	2	1	1	1
7	2	3	2	2	2	2	2	2	2	1	1	1	2	2	1	3	3	5	3	3	3	3	3	4	0	4	1	1	NA	NA	NA	NA	1	2	1	1	2	1	4	0
9	1	2	1	1	2	1	1	1	1	1	1	1	1	1	1	2	5	5	2	5	2	2	4	3	7	7	1	1	4	2	0	0	1	2	1	1	3	1	1	0
9	2	2	2	1	1	1	1	1	2	1	1	1	1	1	1	4	3	3	3	3	4	4	3	2	4	3	1	1	4	1	0	0	1	2	1	1	3	1	1	1
10	2	2	2	1	1	1	2	1	1	1	1	1	2	1	1	3	4	4	2	5	2	2	4	1	7	5	1	1	4	3	0	0	1	2	1	1	2	1	1	1
11	1	4	1	1	1	1	1	1	1	1	1	1	1	1	1	2	4	5	2	5	2	3	4	1	0	3	1	1	4	1	0	0	1	2	1	1	1	1	1	0
9	2	2	2	1	3	1	1	1	2	1	1	1	2	1	1	2	3	3	2	3	3	4	3	2	6	2	1	1	4	3	0	0	1	2	1	1	3	1	1	1
10	1	3	1	1	1	1	1	1	1	1	1	2	1	1	2	1	4	3	4	3	2	2	2	1	20	1	1	1	2	3	0	0	1	2	1	1	3	0	1	1
9	3	2	1	1	2	1	2	1	1	1	1	1	1	2	1	4	4	4	3	3	3	3	4	1	6	2	1	1	2	4	0	0	1	2	1	1	2	1	1	1
11	2	3	2	1	1	1	1	1	1	1	1	1	1	1	1	3	4	4	2	2	2	2	5	2	7	3	1	1	2	4	0	0	1	2	1	1	2	1	1	1
9	2	2	2	2	1	1	1	1	1	1	1	1	1	2	1	2	5	5	2	5	2	2	5	1	6	6	1	1	4	1	0	0	1	2	1	1	3	1	1	1
9	2	2	2	2	3	1	1	1	1	1	2	2	2	3	3	3	5	5	2	4	3	3	3	4	3	0	0	1	4	3	0	0	1	2	1	1	3	1	1	1
9	1	3	2	1	1	1	1	2	2	1	1	2	1	1	1	5	4	4	3	2	2	4	2	1	6	0	1	1	3	4	0	0	1	2	1	1	2	1	1	0
10	2	3	2	1	1	1	1	1	1	1	1	1	1	1	1	2	5	5	1	5	1	2	4	1	5	3	0	1	3	4	0	0	1	2	1	1	2	0	1	0
8	2	3	2	2	2	1	1	1	1	1	1	1	1	1	1	4	4	4	3	4	3	3	3	3	5	0	1	1	4	4	0	0	1	2	1	1	2	0	1	0
5	3	3	2	1	2	1	1	1	1	1	2	1	1	1	1	2	2	3	4	3	3	3	2	3	7	6	1	1	4	4	0	0	1	2	1	1	3	0	1	0
8	2	3	2	1	1	1	1	1	1	2	2	1	2	1	1	2	5	4	2	4	2	3	3	3	7	4	1	1	NA	NA	NA	NA	1	2	1	1	NA	0	4	0
10	1	4	2	1	1	1	1	1	1	1	1	1	2	1	2	2	4	4	2	4	2	2	4	2	4	2	1	1	4	2	0	0	1	2	1	1	3	1	1	1
10	2	2	2	1	1	1	1	1	1	2	1	1	1	2	1	3	4	5	2	4	2	2	4	1	7	7	1	1	4	4	0	0	1	2	1	1	2	1	1	1
7	2	3	2	2	2	1	1	2	2	1	1	1	3	1	1	2	4	4	2	5	2	3	4	2	7	7	1	0	3	4	0	0	1	2	1	1	3	1	1	0
9	2	2	2	1	2	1	1	2	1	1	1	1	2	1	1	1	5	4	2	5	2	3	3	2	6	5	1	0	4	3	0	0	1	2	1	1	2	1	1	0
9	2	3	4	2	2	2	1	1	2	2	2	1	2	2	1	3	3	4	2	4	2	3	3	3	7	2	1	0	4	4	0	0	1	2	1	2	2	1	1	1
10	1	3	1	1	2	2	1	1	1	1	1	1	1	1	1	2	4	4	1	4	2	2	4	2	7	7	1	1	4	4	0	0	1	2	1	2	2	1	1	0
8	2	3	3	1	3	3	1	2	3	1	2	1	2	2	2	3	4	5	2	4	1	5	1	4	5	3	1	1	2	4	0	0	1	2	1	1	2	1	1	0
8	2	3	2	1	1	1	1	2	2	1	2	1	1	1	1	3	3	5	2	3	3	4	4	1	7	2	1	0	2	2	0	0	1	2	1	1	3	1	1	1
4	3	3	2	3	2	2	2	2	2	1	1	1	2	1	2	3	3	2	5	2	3	4	2	3	7	0	1	1	3	4	0	0	1	2	1	1	2	0	1	1
9	2	3	2	1	2	1	1	1	2	1	1	1	2	1	1	1	5	5	2	5	2	2	3	2	6	0	1	1	4	4	0	0	1	2	1	1	2	1	1	0
6	3	3	2	2	2	1	2	2	2	1	1	1	1	1	1	3	4	3	2	3	4	4	3	5	4	0	0	0	NA	NA	NA	NA	1	2	1	1	2	1	4	0
7	3	3	2	1	2	1	1	2	1	1	1	1	1	1	1	4	2	5	4	3	4	3	2	1	7	2	0	1	3	3	0	0	1	2	1	1	3	1	1	0
8	5	1	2	2	2	1	1	1	2	2	1	1	2	1	1	5	2	3	4	3	4	4	2	3	6	3	0	1	3	1	0	0	1	2	1	1	2	1	1	1
10	2	2	1	1	2	1	1	1	1	1	1	1	2	1	1	2	5	5	2	4	3	3	3	3	20	2	1	1	NA	NA	NA	NA	1	2	1	1	1	1	4	0
8	2	2	2	1	2	1	1	1	1	1	1	1	3	1	1	3	5	5	2	4	3	3	3	4	12	6	1	1	2	1	0	0	1	2	1	1	2	1	1	0
10	2	4	1	1	1	2	1	2	1	1	1	1	1	1	1	2	4	5	1	5	3	1	4	3	3	1	1	1	3	1	0	0	1	2	1	1	3	1	1	1
6	3	3	2	1	3	1	1	2	1	1	1	1	1	2	1	4	3	3	4	3	3	3	3	3	10	1	1	1	3	4	0	0	1	2	1	1	2	1	1	0
8	2	4	1	1	1	1	1	1	1	1	1	1	1	2	1	2	3	3	3	3	3	3	3	4	6	2	1	1	3	2	0	0	1	2	1	1	2	1	1	1
7	1	3	1	1	1	1	1	1	1	1	1	1	1	1	1	4	3	4	1	4	2	1	2	2	5	5	1	1	3	4	0	0	1	2	1	1	2	1	1	0
8	2	2	2	1	1	1	1	2	1	1	1	1	1	1	1	3	4	5	2	5	2	3	3	2	7	5	1	1	3	2	0	0	1	2	1	1	3	1	1	1
7	2	3	1	1	2	2	2	3	2	1	1	1	1	1	1	5	2	4	4	3	3	3	3	4	21	0	1	1	3	4	0	0	1	2	1	2	2	1	1	1
8	2	4	3	1	1	3	3	1	1	1	1	1	1	1	1	4	3	5	3	5	2	3	4	1	2	0	1	1	4	1	0	0	1	2	1	1	2	0	1	1
8	2	2	2	1	1	1	1	1	1	1	1	1	1	1	1	1	5	5	5	5	1	5	5	2	2	7	1	1	3	1	0	0	1	2	1	1	3	1	1	1
9	2	2	1	2	2	1	1	2	1	1	1	1	2	1	1	3	5	5	2	5	2	2	4	2	7	4	1	1	3	1	0	0	1	2	1	1	3	1	1	1
9	2	3	1	1	1	1	1	2	2	1	1	1	1	1	1	3	5	4	2	3	3	3	3	2	7	0	1	1	4	1	0	0	1	2	1	1	3	1	1	1
10	1	3	2	2	2	2	1	2	2	1	1	1	1	2	1	4	5	5	3	5	2	3	3	1	7	7	1	1	3	3	0	0	1	2	1	1	3	0	1	1
8	2	3	2	1	1	1	1	1	1	1	1	1	1	1	1	1	4	5	2	5	2	2	4	3	3	0	1	1	3	3	0	0	1	2	1	2	3	1	1	0
5	2	3	1	1	2	2	1	1	2	1	1	1	1	2	1	3	3	2	2	3	2	4	3	3	5	5	0	1	1	2	0	0	1	2	2	1	2	1	1	0
8	2	2	2	2	2	1	1	1	2	1	1	1	1	1	1	3	4	5	3	4	3	3	5	3	5	1	1	1	4	4	0	0	1	2	2	1	2	1	1	0
9	2	3	2	1	2	3	2	1	1	1	1	1	1	3	1	2	4	5	2	5	2	2	4	2	6	6	1	1	3	4	0	0	1	2	2	1	2	1	1	1
10	2	3	2	1	2	2	2	2	2	1	1	1	2	1	1	3	4	4	2	4	2	2	4	2	4	0	1	0	4	4	0	0	1	2	2	1	2	1	1	1
11	1	4	2	2	2	1	2	2	3	1	1	1	2	1	1	1	5	5	2	4	2	3	3	1	7	2	1	0	4	3	0	0	1	2	2	1	2	1	1	1
9	2	2	2	1	2	2	1	2	1	1	2	1	2	2	1	4	3	5	2	4	2	3	3	1	4	2	1	0	NA	NA	1	0	1	2	2	1	1	1	2	1
8	2	4	2	2	2	1	1	1	1	1	1	1	2	1	1	2	4	5	2	4	3	3	3	3	2	0	0	1	NA	NA	NA	NA	1	2	2	1	2	1	4	0
11	3	2	1	1	1	1	1	1	1	1	1	1	1	1	1	3	5	5	4	3	4	5	5	2	3	2	1	1	4	4	0	0	1	2	2	1	2	1	1	1
8	2	3	2	2	2	1	1	1	2	1	1	1	3	1	1	2	4	4	2	4	3	3	4	3	5	2	1	0	3	3	0	0	1	2	2	1	2	1	1	1
10	1	2	1	1	1	1	1	1	2	1	1	1	1	1	1	2	5	5	2	5	2	2	4	3	7	4	1	1	4	4	0	0	1	2	2	1	2	1	1	0
11	1	3	1	1	1	1	1	1	1	1	1	1	1	1	1	1	5	5	1	5	1	1	5	1	28	0	1	1	NA	NA	NA	NA	1	2	2	1	3	1	4	0
9	2	3	1	2	2	1	1	2	2	2	2	1	2	1	1	5	2	4	5	3	3	3	1	4	6	0	1	0	4	3	0	0	1	2	2	2	3	0	1	1
11	1	5	1	2	1	1	1	2	1	1	1	1	2	2	1	4	4	5	2	5	2	2	3	1	10	4	1	1	4	4	0	0	1	2	2	1	3	1	1	1
8	2	2	2	2	1	1	1	1	2	1	1	1	1	1	1	3	3	4	3	3	2	2	3	2	5	3	1	1	3	3	0	0	1	2	2	1	2	1	1	1
9	2	2	1	2	1	1	1	2	3	1	1	1	1	1	1	2	5	5	2	5	2	2	4	3	7	6	1	1	4	4	0	0	1	2	2	1	3	1	1	1
9	2	2	2	2	2	1	1	2	2	1	1	1	3	1	1	4	3	5	4	5	2	4	3	2	7	7	0	0	3	3	0	0	1	2	2	1	2	1	1	1
9	2	2	1	1	1	1	1	2	1	1	1	1	1	1	1	3	4	5	2	4	2	3	5	3	7	3	1	1	4	3	0	0	1	2	2	1	2	1	1	1
7	3	2	2	2	3	2	1	2	2	2	1	1	2	1	1	4	4	3	4	3	3	3	2	3	4	3	1	1	2	4	0	0	1	2	2	1	2	1	1	1
10	1	3	1	1	1	1	1	1	1	1	1	1	1	1	1	2	5	5	3	5	2	2	4	1	7	7	1	1	4	1	0	0	1	2	2	1	2	1	1	1
11	2	2	3	3	1	1	1	1	2	1	1	1	3	1	1	3	3	5	2	5	3	2	5	1	3	1	1	0	4	4	0	0	1	2	2	1	2	1	1	1
9	2	2	1	2	2	1	1	2	1	1	1	1	2	1	1	3	5	5	2	4	2	3	2	2	3	2	1	1	NA	NA	NA	NA	1	2	2	1	2	1	4	0
10	2	2	1	2	2	1	1	3	2	1	1	1	2	1	1	4	2	4	4	2	3	3	2	1	16	4	1	0	4	4	0	0	1	2	2	2	3	1	1	1
7	2	2	2	1	1	1	2	1	1	1	1	1	1	1	1	3	4	5	2	4	2	2	4	3	7	2	1	1	3	4	0	0	1	2	2	1	2	1	1	0
9	2	4	1	1	2	1	1	1	1	1	1	1	2	2	1	3	5	5	3	4	2	2	3	3	4	2	1	1	3	4	0	0	1	2	2	1	2	1	1	1
9	1	3	1	2	1	2	2	2	2	1	1	1	1	2	2	2	3	5	2	4	2	2	3	1	7	4	0	1	4	2	0	0	1	2	2	1	3	1	1	1
9	2	2	1	1	1	2	2	2	1	1	1	1	1	1	1	2	5	5	2	5	2	3	4	3	5	7	1	1	3	3	0	0	1	2	2	1	3	1	1	1
10	1	2	2	2	2	2	2	2	2	1	3	1	2	1	1	2	4	5	2	5	2	3	4	3	6	4	1	0	4	3	0	0	1	2	2	1	3	1	1	1
11	2	4	1	1	1	2	1	2	1	1	1	1	2	1	1	3	4	5	2	5	2	2	4	2	6	2	1	1	4	4	0	0	1	2	2	1	3	1	1	1
3	3	2	2	1	2	1	2	2	2	1	1	1	1	2	1	4	4	3	3	2	4	4	2	4	10	0	1	1	4	4	0	0	1	2	2	1	2	1	1	0
8	3	1	3	3	3	1	1	3	1	2	2	1	2	2	1	4	1	3	4	2	4	3	2	3	6	2	0	1	NA	NA	NA	NA	1	2	2	1	1	1	4	1
9	2	3	2	3	2	1	1	3	1	1	1	1	1	1	1	3	4	3	2	4	2	2	3	3	7	5	0	1	4	4	0	0	1	2	2	1	3	1	1	0
8	2	3	2	2	2	1	1	2	2	1	1	1	1	1	1	3	3	4	3	4	3	3	2	2	8	1	1	1	4	4	0	0	1	2	2	1	3	1	1	1
8	2	2	2	1	2	1	1	2	1	1	1	1	1	1	1	4	3	4	4	2	3	3	3	5	1	3	1	1	3	1	0	0	1	2	2	1	2	0	1	0
8	2	4	2	2	2	2	2	2	1	1	1	1	2	1	1	3	3	3	2	3	3	3	3	2	6	2	1	1	4	1	0	0	1	2	2	2	3	1	1	1
8	2	2	1	1	2	1	1	1	2	1	1	1	1	1	1	3	5	5	2	4	2	2	5	1	4	3	1	1	NA	NA	NA	NA	1	2	2	1	2	1	4	1
9	3	2	1	2	2	1	1	2	2	1	1	1	2	1	1	2	5	5	2	4	3	3	3	3	5	5	1	1	4	2	0	0	1	2	2	1	2	1	1	0
8	2	3	2	1	3	2	1	1	1	1	1	1	1	2	1	2	5	3	3	3	3	3	2	2	3	5	1	1	NA	NA	NA	NA	1	2	2	1	2	1	4	0
11	1	3	1	2	1	1	1	1	1	1	1	1	1	1	1	3	5	5	1	5	1	3	3	1	7	1	1	1	4	4	0	0	1	2	2	2	2	0	1	1
9	1	3	1	2	1	1	1	1	1	1	1	1	2	1	1	3	4	5	3	4	2	2	3	2	3	1	1	1	4	4	0	0	1	2	2	1	2	1	1	1
9	2	2	1	2	2	1	1	1	1	2	1	1	2	1	1	3	4	4	3	4	2	2	3	2	6	6	1	1	4	4	0	0	1	2	2	1	2	1	1	1
10	1	3	3	1	2	2	2	2	1	1	1	1	2	1	1	2	5	4	2	5	2	3	3	3	7	3	1	1	3	2	0	0	1	2	2	2	3	0	1	1
9	3	2	1	1	1	1	1	1	1	1	1	1	2	1	1	3	4	5	3	5	2	3	3	3	4	6	1	0	NA	NA	NA	NA	1	2	2	1	2	1	4	0
8	1	3	2	1	1	1	1	2	1	1	1	1	1	1	1	2	5	5	2	5	1	2	4	2	6	6	1	1	3	1	0	0	1	2	2	1	3	1	1	1
10	4	2	1	3	2	2	2	2	2	1	2	1	2	1	1	5	1	3	4	2	3	3	3	3	5	7	1	0	NA	NA	0	1	1	2	2	1	2	1	2	1
9	2	2	2	2	1	1	1	1	1	1	1	1	2	1	1	3	5	5	2	5	2	2	4	3	2	1	1	1	4	4	0	0	1	2	2	1	2	1	1	1
8	2	3	1	2	2	1	1	2	2	1	1	1	2	1	1	5	5	5	2	4	2	2	3	2	7	7	1	1	4	2	0	0	1	2	2	1	3	1	1	1
11	1	2	2	1	1	1	1	1	1	1	1	1	2	1	1	2	5	5	2	4	2	2	4	1	6	2	1	0	4	4	0	0	1	2	2	1	3	1	1	1
7	2	2	2	1	2	2	2	2	2	2	2	1	2	2	2	4	3	3	3	3	3	4	3	3	2	5	0	1	4	4	0	0	1	2	2	1	3	1	1	1
7	1	4	1	1	1	1	2	1	1	1	1	1	1	2	1	3	3	3	3	3	3	3	4	1	5	0	1	0	NA	NA	NA	NA	1	2	2	1	2	0	4	1
8	2	2	2	2	2	1	1	2	1	1	1	1	1	1	1	2	5	3	2	3	2	4	3	3	7	7	1	1	NA	NA	NA	NA	1	2	2	1	2	1	4	1
8	3	3	3	1	3	1	2	2	1	1	1	1	1	1	1	3	4	3	3	3	2	5	2	5	3	4	1	1	4	1	0	0	1	2	2	1	2	1	1	1
7	2	4	3	2	2	1	1	1	1	1	1	1	2	1	1	3	5	3	3	3	3	5	2	1	8	0	0	0	NA	NA	NA	NA	1	2	2	1	1	1	4	1
9	2	4	1	1	1	1	2	3	1	2	1	1	1	1	1	2	4	4	2	4	2	3	4	4	21	4	1	1	3	4	0	0	1	2	2	1	2	1	1	0
9	2	2	1	2	2	1	1	2	1	1	1	1	2	1	1	4	3	3	3	3	3	3	3	2	6	5	1	1	4	4	0	0	1	2	2	1	2	1	1	1
11	2	2	1	1	1	1	1	1	2	1	1	1	2	1	1	1	5	4	2	4	2	2	4	3	6	7	1	0	3	4	0	0	1	2	2	1	3	1	1	0
8	2	3	3	1	2	1	2	1	1	1	1	1	1	1	1	2	4	5	2	5	3	3	3	2	7	7	0	1	3	4	0	0	1	2	2	1	3	1	1	1
10	1	1	2	1	2	1	1	2	1	1	1	1	1	1	1	4	3	3	4	3	3	5	4	5	1	0	1	1	3	1	0	0	1	2	2	2	2	1	1	1
9	1	2	1	1	2	1	1	1	1	1	1	1	1	1	1	3	4	5	2	4	3	3	3	2	7	1	1	1	4	1	0	0	1	2	2	1	2	1	1	0
9	1	3	2	2	2	1	1	2	1	1	1	1	1	1	1	3	3	4	2	4	2	2	4	1	15	0	1	1	4	4	0	0	1	2	2	1	3	1	1	1
10	2	3	2	1	1	1	1	1	1	1	1	1	1	1	1	1	4	5	1	5	2	3	3	1	10	3	1	1	3	2	0	0	1	2	2	1	2	1	1	1
6	2	3	2	1	1	1	1	1	1	1	1	1	2	1	1	3	1	3	5	5	5	4	2	2	7	0	0	1	1	4	0	0	1	2	2	1	1	1	1	0
11	2	3	2	1	1	1	1	1	1	1	1	1	2	2	1	3	3	5	3	4	3	3	3	1	5	4	1	1	4	1	0	0	2	2	1	1	3	1	1	1
10	2	2	2	2	1	1	1	1	1	1	2	1	1	2	1	3	4	5	2	5	2	2	5	1	5	2	1	1	4	1	0	0	2	2	1	2	3	1	1	1
10	2	3	1	1	1	1	1	2	1	1	1	1	1	1	1	3	5	5	2	5	2	3	5	2	5	5	1	1	4	1	0	0	2	2	1	1	2	1	1	1
10	1	2	2	1	1	1	1	1	1	1	1	1	1	1	1	2	5	5	2	4	2	2	5	3	6	5	1	1	4	1	0	0	2	2	1	1	3	1	1	0
8	2	2	3	2	2	1	1	2	2	1	1	1	1	1	1	4	4	4	3	4	3	3	3	2	7	5	1	1	4	3	0	0	2	2	1	1	2	1	1	1
4	3	2	4	2	3	1	2	3	1	2	2	1	3	2	1	5	2	2	4	2	4	4	1	4	5	3	0	1	2	3	0	0	2	2	1	1	3	1	1	1
10	2	3	2	1	1	1	1	1	1	1	1	1	1	1	1	2	4	5	2	4	2	2	4	1	7	7	1	1	NA	NA	NA	NA	2	2	1	1	3	1	4	1
9	2	4	2	1	1	1	1	2	2	1	1	1	1	2	1	1	5	5	2	5	2	2	5	1	2	7	1	1	4	1	0	0	2	2	1	1	3	1	1	1
9	2	2	2	1	2	1	1	1	1	1	1	1	2	1	1	2	5	4	2	4	4	3	3	2	7	1	1	0	4	4	0	0	2	2	1	1	3	1	1	1
8	3	1	2	1	1	1	1	1	1	1	1	1	1	2	1	2	5	4	4	3	4	4	4	5	5	3	0	1	3	3	0	0	2	2	1	1	2	1	1	0
9	2	3	2	1	1	1	1	1	1	1	1	1	1	1	1	1	5	5	2	5	3	3	4	1	3	1	0	0	NA	NA	NA	NA	2	2	1	1	2	1	3	1
4	4	3	2	1	2	1	1	2	1	1	1	1	1	1	1	1	5	4	3	2	4	5	3	4	7	0	0	0	4	4	0	0	2	2	1	1	1	1	1	0
7	2	3	2	1	1	1	1	1	1	1	1	1	1	1	1	3	4	3	2	3	3	3	4	4	2	1	1	1	NA	NA	NA	NA	2	2	1	1	3	1	4	0
8	3	4	2	2	1	1	1	2	1	1	1	1	1	1	1	2	4	2	2	3	3	3	5	1	14	7	1	0	4	1	0	0	2	2	1	1	3	1	1	1
10	2	4	2	2	1	1	1	1	2	1	2	1	2	2	1	2	5	5	2	5	2	2	4	1	4	6	1	1	4	1	0	0	2	2	1	1	3	1	1	1
10	1	2	1	1	1	1	1	1	1	1	1	1	1	1	1	1	4	5	1	5	1	1	5	1	7	2	1	1	4	2	0	0	2	2	1	1	3	1	1	1
8	2	2	1	2	1	2	1	1	1	2	2	1	2	1	1	1	3	4	3	4	3	3	4	3	7	6	1	1	3	4	0	0	2	2	1	1	2	1	1	1
10	2	3	2	1	1	1	2	2	1	1	1	1	1	1	1	1	4	5	2	4	2	2	4	2	1	0	1	1	2	4	0	0	2	2	1	1	2	1	1	1
11	1	3	2	1	1	2	1	1	2	1	2	1	1	2	1	2	5	5	2	5	2	2	5	1	2	0	1	1	4	4	0	0	2	2	1	1	1	1	1	0
8	2	3	2	1	1	1	1	2	1	1	1	1	1	1	1	2	5	5	2	5	2	2	5	1	7	5	1	1	3	4	0	0	2	2	1	1	2	1	1	1
10	2	3	1	1	2	2	1	2	2	1	1	1	1	1	1	3	3	5	2	5	3	3	3	2	0	4	1	1	4	1	0	0	2	2	1	1	3	1	1	1
7	2	2	3	1	1	1	2	1	1	1	1	1	1	1	1	1	5	5	2	5	3	4	5	3	5	0	1	1	3	4	0	0	2	2	1	1	2	1	1	0
9	2	3	2	2	1	1	1	1	2	2	2	1	1	2	2	2	5	5	2	4	2	2	4	2	7	1	1	1	3	4	0	0	2	2	1	1	2	1	1	1
8	2	2	2	1	1	1	1	2	1	1	1	1	1	2	1	4	4	4	2	5	2	2	4	2	7	1	1	1	4	3	0	0	2	2	1	1	3	1	1	1
8	2	2	1	2	1	1	1	2	1	1	1	1	2	1	1	2	4	5	1	4	3	2	4	4	6	5	0	1	3	4	0	0	2	2	1	1	3	0	1	0
9	2	3	2	1	1	1	1	2	2	1	1	1	1	1	1	2	3	5	2	5	2	2	5	1	5	0	1	1	3	4	0	0	2	2	1	1	3	1	1	1
9	2	3	2	1	1	1	1	1	1	1	1	1	1	1	1	2	3	5	2	5	2	2	5	2	2	4	1	1	4	1	0	0	2	2	1	1	1	1	1	1
10	2	3	2	1	2	1	1	2	1	1	1	1	1	1	1	2	4	4	2	4	2	2	4	2	3	2	1	1	NA	NA	NA	NA	2	2	1	1	2	1	3	1
9	2	3	1	1	1	1	1	1	1	1	1	1	1	1	1	3	3	5	2	4	2	2	4	2	6	0	1	1	3	4	0	0	2	2	1	1	2	1	1	1
9	2	3	2	1	2	1	1	1	1	1	1	1	1	1	1	2	5	5	2	5	2	2	4	2	5	1	1	1	4	3	0	0	2	2	1	1	3	1	1	0
8	2	2	3	1	2	1	2	1	2	1	1	2	1	2	1	4	2	3	3	2	4	4	3	2	5	3	0	1	3	4	0	0	2	2	1	1	2	0	1	1
10	2	3	2	2	1	1	1	2	2	1	1	1	2	2	1	1	5	5	2	5	1	2	4	3	2	2	1	0	4	1	0	0	2	2	1	1	2	1	1	1
10	1	3	1	1	1	1	1	2	1	1	1	1	1	1	1	3	3	5	1	5	1	2	5	1	5	1	1	1	4	2	0	0	2	2	1	1	3	1	1	1
9	2	2	2	1	1	1	1	2	2	1	1	1	1	1	1	2	4	5	2	5	2	2	5	2	5	2	1	1	4	4	0	0	2	2	1	1	2	1	1	0
9	2	3	2	2	1	1	1	1	1	1	1	1	1	1	1	2	4	4	2	4	2	2	4	2	5	2	1	0	NA	NA	NA	NA	2	2	1	1	2	1	4	0
9	2	2	2	1	2	1	1	1	1	1	1	1	1	1	1	4	4	5	3	5	3	2	3	1	7	2	1	1	4	3	0	0	2	2	1	1	3	1	1	1
9	1	3	1	2	2	1	1	1	2	1	1	1	2	1	1	2	5	5	2	5	2	2	3	1	4	2	1	1	4	4	0	0	2	2	2	1	2	1	1	1
8	2	3	3	1	2	1	2	1	2	1	1	2	2	1	1	1	5	4	2	5	2	3	3	1	7	0	1	0	NA	NA	NA	NA	2	2	2	1	2	1	4	0
9	2	3	2	1	1	1	1	1	2	1	1	1	1	2	2	2	2	NA	2	4	2	2	4	2	6	3	1	1	NA	NA	NA	NA	2	2	2	1	1	1	3	1
9	2	2	2	2	2	2	1	2	2	1	1	1	1	2	1	3	5	5	3	4	4	4	3	1	12	2	1	1	NA	NA	NA	NA	2	2	2	1	3	1	4	1
11	2	2	1	1	1	1	1	1	2	2	1	1	1	1	1	1	5	5	2	5	2	2	5	2	1	0	0	1	NA	NA	NA	NA	2	2	2	1	3	1	3	1
11	2	2	1	1	1	2	1	2	1	2	2	1	1	2	1	2	4	5	1	5	2	1	5	1	7	7	1	1	NA	NA	0	1	2	2	2	1	2	1	2	1
8	3	3	3	2	1	1	1	2	2	1	1	1	1	1	1	3	4	4	2	4	2	3	4	1	5	3	1	0	NA	NA	NA	NA	2	2	2	1	2	1	3	1
11	2	2	1	1	1	1	1	2	1	1	1	1	1	1	1	1	5	4	2	5	2	2	5	2	5	5	1	1	4	4	0	0	2	2	2	1	1	1	1	0
10	3	2	1	1	1	1	1	1	1	1	1	1	1	1	1	3	4	5	2	3	2	2	4	3	7	2	1	1	4	4	0	0	2	2	2	1	2	1	1	1
8	2	3	3	2	3	2	1	3	2	2	2	1	2	1	1	2	4	5	2	5	3	4	3	1	2	2	1	0	NA	NA	NA	NA	2	2	2	1	2	1	4	1
8	2	2	2	1	1	1	1	2	2	2	1	1	1	2	1	2	4	5	2	4	2	2	4	3	7	6	0	0	NA	NA	NA	NA	2	2	2	1	2	1	3	1
10	1	3	1	2	1	1	1	2	1	1	1	1	2	2	1	3	4	4	2	4	2	2	3	2	5	5	1	1	4	4	0	0	2	2	2	1	3	1	1	1
10	1	4	2	1	2	1	1	1	2	2	2	1	2	1	1	2	4	5	2	5	2	2	4	1	2	3	1	0	4	1	0	0	2	2	2	1	3	1	1	1
10	2	3	2	2	1	1	1	2	1	1	1	1	1	1	1	3	3	5	2	5	2	2	4	1	5	2	1	1	NA	NA	NA	NA	2	2	2	1	2	1	4	1
9	2	2	2	2	2	1	1	2	1	1	1	1	1	1	1	2	3	5	3	4	3	3	3	3	7	4	1	0	4	2	0	0	2	2	2	1	3	1	1	1
8	3	3	3	3	1	1	1	2	1	2	1	1	1	2	2	3	3	5	3	4	3	3	3	3	4	4	0	1	4	1	0	0	2	2	2	1	3	1	1	1
10	1	3	2	2	2	1	1	1	3	1	1	1	2	2	1	1	3	4	2	4	2	2	4	1	7	7	0	0	4	1	0	0	2	2	2	1	3	1	1	1
9	2	2	2	1	2	1	1	2	1	1	1	1	1	1	1	2	3	5	2	4	2	4	4	2	2	1	1	1	4	1	0	0	2	2	2	1	3	1	1	1
9	2	3	2	1	2	1	1	2	2	1	1	1	2	2	1	2	4	4	2	4	2	2	4	2	7	5	1	0	4	1	0	0	2	2	2	1	2	1	1	1
6	1	3	4	1	3	1	1	3	1	1	2	1	1	3	3	3	3	3	3	2	3	3	4	1	1	0	0	0	NA	NA	1	0	2	2	2	1	2	1	2	0
7	2	2	3	2	2	1	1	3	3	1	1	1	2	1	1	1	5	5	1	5	2	3	4	1	3	2	1	0	4	3	0	0	2	2	2	1	3	1	1	1
9	2	3	2	2	1	1	1	2	1	1	1	1	2	1	1	3	4	4	2	5	3	5	3	2	4	5	1	1	4	4	0	0	2	2	2	1	2	1	1	1
11	1	3	1	2	1	2	1	1	2	2	1	1	2	1	1	2	5	5	2	5	2	3	5	1	5	3	0	1	NA	NA	NA	NA	2	2	2	1	2	1	4	1
10	1	3	1	1	2	1	1	2	1	2	1	1	1	1	1	3	3	5	3	5	2	2	4	1	5	3	1	1	4	4	0	0	2	2	2	1	3	1	1	1
10	1	3	2	1	1	1	1	1	2	1	1	1	1	1	1	1	5	5	1	5	1	1	5	1	7	5	1	1	3	1	0	0	2	2	2	1	1	1	1	1
9	2	3	3	1	1	1	1	2	1	1	1	1	1	1	1	2	4	5	2	5	2	2	3	1	6	4	0	1	NA	NA	NA	NA	2	2	2	1	3	1	4	1
7	3	2	3	2	2	1	2	2	3	1	1	1	3	1	2	3	3	3	4	2	4	4	3	4	1	0	1	1	NA	NA	1	0	2	2	2	1	2	1	2	0
10	2	2	1	2	2	1	2	1	1	1	1	1	1	1	1	2	5	5	2	4	2	3	4	3	6	5	1	1	4	4	0	0	2	2	2	1	2	1	1	0
8	3	2	3	1	1	1	1	2	1	1	1	1	2	1	1	2	4	4	3	4	3	3	3	3	2	0	0	0	2	4	0	0	2	2	2	1	2	1	1	1
8	1	2	1	2	3	1	1	1	2	1	1	1	1	1	1	2	5	5	4	3	3	4	2	2	2	5	0	1	4	4	0	0	2	2	2	2	3	1	1	1
11	1	3	1	1	1	1	1	1	1	1	1	1	1	1	1	1	5	5	1	5	1	2	5	1	7	6	1	0	NA	NA	NA	NA	3	2	1	1	2	1	3	1
11	1	3	1	2	1	1	1	1	1	1	1	1	1	2	1	1	4	5	2	5	2	5	4	1	14	7	1	1	NA	NA	NA	NA	3	2	1	1	3	1	3	1
10	2	3	3	1	2	2	3	2	1	1	1	1	1	1	1	1	5	5	1	5	1	2	4	1	7	4	0	0	NA	NA	NA	NA	3	2	1	1	3	1	3	1
9	3	1	2	1	2	1	1	2	1	1	1	3	1	2	1	2	4	4	3	3	4	3	3	4	3	3	0	1	NA	NA	NA	NA	3	2	1	1	3	1	3	0
11	1	3	1	1	1	1	1	1	1	1	1	1	1	2	1	1	5	5	2	5	2	2	5	1	7	5	1	1	NA	NA	NA	NA	3	2	1	1	2	1	3	1
10	1	3	2	2	1	1	1	1	1	1	1	1	1	2	1	1	5	5	2	4	3	2	5	1	2	1	0	1	NA	NA	NA	NA	3	2	1	1	3	1	3	1
11	1	3	2	1	1	2	1	1	1	1	1	1	1	2	1	1	5	5	2	5	2	2	4	2	7	7	0	1	NA	NA	NA	NA	3	2	1	1	3	1	3	1
11	1	4	1	1	1	1	1	2	1	1	1	1	1	2	1	2	5	5	2	4	2	2	4	3	7	7	1	1	NA	NA	NA	NA	3	2	1	1	3	1	3	1
9	1	3	1	1	1	1	1	2	1	1	1	1	1	2	1	2	4	5	2	5	2	2	5	1	7	7	1	0	4	1	0	0	3	2	1	1	3	1	1	1
10	2	2	2	1	1	1	2	1	1	1	1	1	1	1	1	2	5	5	2	4	2	2	5	2	7	5	1	0	NA	NA	NA	NA	3	2	1	1	3	1	3	1
11	2	3	2	2	1	2	2	1	1	1	1	1	1	2	2	2	5	5	5	5	5	5	5	1	1	7	1	1	NA	NA	NA	NA	3	2	1	1	2	1	3	1
11	2	2	2	2	1	1	1	1	1	1	2	1	2	1	1	2	4	5	2	5	2	2	5	2	6	5	1	0	NA	NA	NA	NA	3	2	1	1	3	1	3	1
11	1	3	1	1	1	1	2	1	1	1	1	1	1	1	1	1	5	5	2	5	2	2	5	1	1	0	1	1	NA	NA	NA	NA	3	2	1	1	3	1	3	1
11	2	3	2	2	1	1	1	1	1	1	1	1	1	1	1	1	5	5	1	5	2	1	5	1	2	0	1	0	NA	NA	NA	NA	3	2	1	1	2	1	3	1
10	2	2	2	1	1	1	1	1	1	1	1	1	1	1	1	2	5	5	2	5	2	2	5	1	6	4	0	1	NA	NA	NA	NA	3	2	1	1	2	1	3	1
11	2	2	1	1	2	2	1	1	2	1	2	2	2	1	1	1	5	5	1	4	1	3	5	1	7	7	1	1	NA	NA	NA	NA	3	2	1	1	2	1	3	1
10	2	2	2	1	1	1	1	1	1	1	1	1	1	1	1	2	4	5	4	4	4	4	5	1	6	6	1	1	NA	NA	NA	NA	3	2	1	1	3	1	3	1
10	2	3	1	1	1	1	1	1	1	1	1	1	2	2	1	1	5	5	1	5	2	2	5	3	7	5	1	1	NA	NA	NA	NA	3	2	1	1	2	1	3	0
10	2	3	2	1	2	1	1	3	1	1	1	1	2	1	1	2	4	4	2	4	2	3	4	1	7	4	0	1	NA	NA	NA	NA	3	2	1	1	3	1	3	1
10	3	2	3	2	2	1	1	2	1	1	1	1	1	1	1	2	3	3	3	3	4	4	2	4	30	7	0	1	NA	NA	NA	NA	3	2	1	1	3	1	3	0
10	1	3	1	1	1	1	1	1	1	1	1	1	1	2	1	5	3	4	2	3	1	2	4	1	4	0	1	1	NA	NA	NA	NA	3	2	1	1	3	1	3	1
10	1	3	1	1	1	1	1	1	1	1	1	1	1	1	1	1	5	5	1	5	2	1	5	1	3	2	1	1	NA	NA	NA	NA	3	2	1	1	2	1	3	1
8	2	3	2	2	2	1	1	1	1	1	1	1	1	1	1	2	5	5	2	5	3	3	4	2	4	5	0	0	NA	NA	NA	NA	3	2	2	1	3	1	3	0
10	2	3	3	3	3	1	1	2	1	2	1	1	3	2	2	1	5	5	2	5	2	3	2	1	4	1	0	0	4	4	0	0	3	2	2	1	2	1	1	0
9	2	2	2	2	1	1	1	2	2	1	1	1	2	2	1	1	5	5	2	4	2	3	5	3	2	2	1	1	4	4	0	0	3	2	2	1	2	1	1	0
9	2	2	2	2	2	2	2	3	1	1	1	1	1	1	1	3	4	5	2	4	2	3	4	3	7	5	1	1	4	1	0	0	3	2	2	1	3	1	1	1
11	2	3	1	2	1	1	1	2	2	1	1	1	2	1	1	1	4	5	2	4	2	2	3	2	5	6	1	1	NA	NA	NA	NA	3	2	2	1	2	1	3	0
10	2	2	2	2	1	1	1	2	1	1	2	1	2	1	1	1	5	5	1	5	2	2	5	1	7	5	1	1	NA	NA	NA	NA	3	2	2	1	2	1	3	1
10	2	3	2	1	1	1	1	1	1	1	1	1	1	3	1	1	5	5	1	5	1	2	5	1	0	1	1	1	NA	NA	NA	NA	3	2	2	1	2	1	3	1
11	1	3	1	2	1	1	1	1	2	1	1	1	2	1	2	1	5	5	1	5	2	3	4	1	3	3	1	1	NA	NA	NA	NA	3	2	2	1	2	1	3	1
11	2	3	2	1	1	1	1	1	1	1	1	1	1	1	1	1	5	5	2	5	1	2	5	1	0	0	1	1	NA	NA	NA	NA	3	2	2	1	2	1	3	0
9	3	2	2	1	2	1	1	2	1	1	1	1	2	1	1	2	4	4	2	3	3	4	4	2	2	0	1	0	NA	NA	NA	NA	3	2	2	1	2	0	3	1
9	2	2	2	1	1	1	2	2	1	1	1	1	1	1	1	3	3	5	3	4	3	2	5	1	1	1	1	0	NA	NA	NA	NA	3	2	2	1	2	1	3	1
9	2	2	2	2	2	1	2	1	1	2	1	1	3	1	1	3	4	5	2	4	3	2	4	1	3	7	1	1	NA	NA	NA	NA	3	2	2	1	2	1	3	1
9	2	3	2	2	1	1	1	1	2	1	1	1	2	1	1	1	5	5	2	5	2	2	5	2	7	5	1	1	NA	NA	NA	NA	3	2	2	1	3	1	3	0
9	1	3	1	1	1	1	1	2	1	1	1	1	1	1	1	1	5	5	1	5	2	2	5	1	6	4	1	0	NA	NA	NA	NA	3	2	2	1	3	1	3	1
9	2	3	2	1	2	1	1	1	3	1	1	1	3	1	1	1	5	5	2	4	2	3	4	3	4	4	1	0	NA	NA	NA	NA	3	2	2	1	2	1	3	0
11	1	3	2	2	2	2	2	2	1	1	1	1	1	1	1	1	5	5	2	5	2	2	4	1	4	2	1	0	NA	NA	NA	NA	3	2	2	1	2	1	3	1
9	3	2	2	3	1	1	1	1	2	1	1	1	1	1	1	2	5	5	2	3	3	3	5	3	4	1	0	0	NA	NA	NA	NA	3	2	2	1	2	1	3	0
9	2	2	2	2	1	1	2	2	2	1	1	1	2	1	1	1	5	5	2	4	2	3	5	1	7	6	1	1	NA	NA	NA	NA	3	2	2	1	2	1	3	1
11	2	2	1	1	1	1	1	1	2	1	1	1	1	1	1	1	5	5	2	4	4	3	4	2	7	5	1	1	3	4	0	0	1	3	1	1	2	1	1	0
7	2	3	2	2	3	1	1	1	3	1	2	1	3	1	2	3	5	5	2	4	3	3	3	3	14	2	1	1	3	1	0	0	1	3	1	1	3	1	1	0
9	2	2	1	2	1	1	1	1	1	1	1	1	1	1	1	2	4	5	2	5	3	3	3	1	7	3	1	1	4	3	0	0	1	3	1	1	3	1	1	1
10	1	4	2	2	1	1	1	1	1	1	2	1	3	1	1	2	4	5	2	5	2	2	3	1	7	4	1	0	3	3	0	0	1	3	1	1	3	1	1	1
10	1	2	2	2	1	1	1	1	1	1	1	1	2	1	1	1	5	4	2	5	2	3	4	2	4	2	1	1	4	2	0	0	1	3	1	1	3	1	1	1
9	3	2	3	1	2	2	2	2	2	2	2	1	1	2	1	3	3	3	4	3	4	4	3	2	6	0	1	1	3	3	0	0	1	3	1	1	3	1	1	1
11	1	3	1	1	1	1	1	2	1	1	1	1	1	1	1	2	5	5	2	5	2	2	5	1	3	2	1	0	3	1	0	0	1	3	1	1	3	1	1	1
11	1	1	3	1	2	1	1	1	2	1	1	1	1	1	1	2	1	5	3	1	1	1	2	4	4	3	0	1	2	4	0	0	1	3	1	1	2	0	1	0
9	2	3	3	2	3	1	2	2	2	1	1	1	2	2	1	4	4	4	2	3	3	3	3	2	6	4	1	1	4	3	0	0	1	3	1	1	2	1	1	0
8	2	3	2	2	2	1	1	1	2	1	1	1	2	1	1	3	4	5	2	4	2	3	4	2	2	1	1	1	NA	NA	NA	NA	1	3	1	1	2	1	4	0
8	1	3	2	1	1	1	1	1	1	1	1	1	1	1	1	2	3	5	2	5	2	2	4	1	7	3	1	1	4	4	0	0	1	3	1	1	2	1	1	1
6	2	3	2	1	3	1	1	2	2	1	1	1	2	2	1	3	4	3	4	2	4	5	2	4	4	0	1	1	3	4	0	0	1	3	1	1	2	1	1	0
8	2	2	3	2	2	2	2	2	2	1	1	1	2	2	2	2	4	5	3	3	2	2	3	1	7	2	0	1	4	1	0	0	1	3	1	1	2	1	1	1
8	2	4	2	3	2	1	1	3	2	1	1	1	1	2	1	4	4	4	4	2	3	4	3	2	2	1	1	1	4	4	0	0	1	3	1	1	3	1	1	1
9	1	3	2	1	2	1	1	2	1	1	1	1	2	1	1	2	4	5	2	5	2	2	3	3	7	3	1	1	NA	NA	NA	NA	1	3	1	1	2	1	4	1
9	2	2	2	2	2	1	3	1	2	1	1	1	1	2	1	3	5	4	2	3	2	3	3	3	4	2	1	1	4	2	0	0	1	3	1	1	2	1	1	0
10	2	2	1	2	2	1	1	2	1	1	1	1	2	1	1	3	4	4	2	4	2	3	3	2	8	0	1	0	4	4	0	0	1	3	1	1	3	1	1	1
8	2	2	1	1	2	1	1	1	1	1	1	1	1	1	1	3	5	5	2	5	3	3	3	3	4	3	1	1	3	4	0	0	1	3	1	1	1	1	1	0
8	2	2	1	1	1	1	1	1	1	1	1	1	1	2	1	2	3	5	2	5	2	2	4	3	7	2	1	1	4	3	0	0	1	3	1	1	2	1	1	0
9	2	3	1	1	1	1	1	2	1	1	1	1	1	1	1	2	3	4	2	4	3	3	4	1	7	4	1	1	3	3	0	0	1	3	1	1	3	1	1	1
9	2	3	2	1	1	1	1	1	1	1	1	1	1	1	1	3	4	4	2	4	2	2	5	1	7	0	1	1	4	4	0	0	1	3	1	1	3	1	1	1
8	2	2	1	1	1	1	2	1	1	1	1	1	1	1	1	3	3	5	2	4	3	2	4	3	7	3	1	1	2	4	0	0	1	3	2	1	2	1	1	0
9	2	3	1	1	1	1	1	1	1	1	1	1	1	1	1	1	5	5	2	5	3	2	5	3	2	2	1	1	4	1	0	0	1	3	2	1	3	1	1	1
10	2	3	2	2	2	2	1	1	1	1	1	1	2	1	1	3	5	4	3	3	2	2	3	3	5	0	0	1	4	2	0	0	1	3	2	1	2	1	1	1
8	2	2	2	2	2	1	1	2	1	1	1	1	2	2	2	3	4	3	4	3	3	3	3	3	7	5	1	1	3	4	0	0	1	3	2	1	3	1	1	1
9	2	3	2	1	1	1	3	1	2	1	1	1	2	2	1	2	5	5	2	5	2	2	5	2	6	4	1	0	4	4	0	0	1	3	2	1	2	1	1	0
9	2	3	1	1	1	1	1	1	1	1	1	1	1	1	1	1	3	5	2	5	2	2	4	2	4	3	1	1	NA	NA	NA	NA	1	3	2	1	1	1	4	0
8	1	2	1	2	2	1	1	2	1	1	1	1	2	1	1	2	3	4	3	4	2	3	3	3	2	5	1	1	NA	NA	NA	NA	1	3	2	1	1	1	4	0
8	2	3	2	1	2	1	1	1	2	1	2	1	3	2	1	3	3	4	3	4	3	3	3	1	5	4	1	0	4	2	0	0	1	3	2	1	3	1	1	1
9	2	3	2	1	2	1	1	1	1	1	1	1	2	2	1	2	4	4	2	3	2	2	3	2	7	2	1	1	3	4	0	0	1	3	2	1	2	0	1	1
9	1	3	3	2	2	1	1	1	1	2	1	1	1	1	1	1	5	5	2	5	2	3	3	2	2	3	1	0	NA	NA	NA	NA	1	3	2	1	2	1	4	1
10	1	3	2	1	2	1	1	1	1	1	1	1	2	1	1	2	5	5	2	5	2	2	5	1	6	2	1	1	3	4	0	0	1	3	2	1	2	1	1	0
11	2	2	2	2	1	1	1	1	2	1	2	1	1	2	2	1	5	4	2	4	2	2	5	3	7	5	1	1	4	3	0	0	1	3	2	1	3	1	1	1
9	1	4	1	1	1	1	2	2	1	1	1	1	1	1	1	1	5	5	2	5	2	2	4	1	5	5	1	1	4	3	0	0	1	3	2	1	3	1	1	0
11	1	3	1	1	1	2	1	2	2	1	1	1	1	1	1	3	4	4	2	4	2	2	4	2	6	4	1	1	3	1	0	0	1	3	2	1	3	1	1	0
9	2	3	2	2	2	2	1	1	1	2	1	1	2	1	1	4	3	4	3	5	2	4	3	2	7	1	1	1	3	4	0	0	1	3	2	1	2	0	1	0
9	2	2	1	2	2	1	1	2	1	2	2	1	2	1	2	2	4	5	2	4	2	2	4	1	2	2	1	0	NA	NA	NA	NA	1	3	2	1	2	1	4	1
9	2	3	1	2	2	1	2	2	2	1	1	1	2	1	1	1	5	4	2	5	2	3	4	3	6	5	1	0	4	3	0	0	1	3	2	1	3	1	1	1
9	1	3	1	2	2	2	1	1	1	1	1	1	2	2	1	2	5	4	3	5	2	3	3	2	5	6	1	0	NA	NA	NA	NA	1	3	2	1	2	1	4	1
9	2	2	2	1	2	2	1	1	2	1	1	1	1	1	1	2	5	4	2	3	4	3	5	2	6	0	1	1	4	4	0	0	1	3	2	1	3	1	1	0
6	3	3	3	3	3	3	1	1	1	1	2	1	2	1	1	3	3	4	3	5	3	4	2	2	5	3	1	0	3	3	0	0	1	3	2	1	3	1	1	1
8	3	1	2	2	3	1	1	1	3	1	1	1	2	1	2	2	3	2	3	3	4	5	3	4	5	2	1	1	2	1	0	0	1	3	2	1	3	1	1	0
9	2	3	2	2	2	2	2	2	1	1	1	1	1	1	1	2	5	4	2	5	2	2	4	2	2	2	0	1	NA	NA	NA	NA	1	3	2	1	2	1	4	1
8	2	4	2	1	1	1	2	1	3	1	2	1	2	2	1	1	5	5	2	5	2	2	5	2	5	5	1	1	4	1	0	0	1	3	2	1	2	1	1	0
10	2	4	2	1	1	1	2	1	1	1	1	1	1	1	1	1	5	5	2	5	2	2	5	1	3	1	1	0	3	3	0	0	1	3	2	1	2	1	1	1
9	3	2	2	1	1	1	1	1	1	1	1	1	1	1	2	2	5	5	2	4	2	2	4	2	7	0	1	1	4	2	0	0	1	3	2	1	3	1	1	1
7	2	3	2	1	2	1	2	2	1	1	1	1	2	1	1	3	3	4	2	3	3	2	3	4	5	7	1	1	3	4	0	0	1	3	2	1	2	1	1	0
10	2	4	1	2	2	1	1	2	1	1	1	1	1	1	1	3	5	5	2	5	2	2	4	1	15	4	0	1	4	4	0	0	1	3	2	1	3	1	1	1
9	2	3	2	2	3	1	1	1	1	1	1	1	1	2	2	4	4	4	3	4	2	4	2	2	7	0	1	1	4	3	0	0	1	3	2	1	3	1	1	1
9	2	2	1	1	2	1	2	2	1	1	1	1	1	2	1	3	3	3	3	4	2	3	4	2	14	1	1	1	4	3	0	0	1	3	2	1	2	1	1	0
9	3	1	2	2	1	1	1	1	1	1	1	1	1	1	1	4	3	4	3	4	3	3	3	2	5	2	1	1	4	1	0	0	1	3	2	1	3	1	1	1
9	1	2	1	1	1	1	1	1	1	1	1	1	1	1	1	3	4	5	3	5	2	2	4	1	5	0	1	0	4	4	0	0	1	3	2	1	2	1	1	1
10	2	2	1	1	1	1	1	1	1	1	1	1	1	2	1	2	5	5	1	5	2	2	5	3	4	2	1	1	4	4	0	0	1	3	2	1	2	0	1	1
10	1	2	1	1	1	1	1	1	2	1	1	1	1	1	1	2	5	5	2	5	2	2	5	1	8	3	1	0	NA	NA	NA	NA	1	3	2	1	2	1	4	1
8	2	3	2	2	2	3	3	2	3	1	1	1	1	2	1	2	4	5	2	3	2	3	3	3	4	3	1	1	3	4	0	0	1	3	2	1	2	1	1	0
6	2	2	2	1	1	1	1	1	1	1	1	1	1	1	1	3	3	3	4	3	3	2	3	3	5	6	1	0	NA	NA	0	1	1	3	2	1	2	1	2	1
9	2	3	2	1	1	1	1	2	2	1	1	2	1	1	1	2	5	4	2	4	2	2	5	1	4	5	1	1	3	3	0	0	2	3	1	1	2	1	1	1
10	1	3	1	NA	NA	NA	NA	1	NA	NA	NA	NA	NA	NA	1	1	5	5	1	5	2	2	5	1	4	7	1	0	3	4	0	0	2	3	1	1	2	1	1	1
11	4	2	1	2	1	1	1	1	1	1	1	1	2	2	1	4	3	5	2	4	2	2	3	1	8	5	1	1	4	2	0	0	2	3	1	1	3	1	1	1
10	2	2	2	2	2	1	1	1	1	1	1	1	2	2	1	1	5	4	2	3	2	3	4	2	3	2	1	1	3	4	0	0	2	3	1	1	2	1	1	1
9	2	2	2	1	1	1	1	1	1	1	1	2	1	2	1	2	5	4	2	4	2	2	3	1	3	0	0	1	3	1	0	0	2	3	1	1	3	1	1	1
11	1	3	1	1	1	1	1	1	1	1	1	1	1	1	1	2	4	5	1	5	1	1	5	1	6	0	1	1	4	4	0	0	2	3	1	1	3	1	1	1
10	2	3	1	1	1	1	1	1	2	1	2	1	2	2	1	2	5	5	2	4	2	2	4	1	6	3	1	1	3	4	0	0	2	3	1	1	3	1	1	1
11	1	3	1	2	1	1	1	2	1	1	1	1	1	1	1	2	5	5	2	5	2	2	4	1	3	2	0	1	3	3	0	0	2	3	1	1	1	1	1	0
9	2	2	1	1	1	1	1	2	1	1	1	1	1	2	1	2	4	5	2	4	2	2	4	1	7	5	1	1	3	3	0	0	2	3	1	1	3	1	1	1
8	2	2	2	1	2	1	1	1	2	1	1	1	1	1	1	2	5	4	2	4	3	3	4	2	3	1	1	1	4	3	0	0	2	3	1	1	3	1	1	1
10	3	2	3	1	2	1	1	2	1	1	1	1	1	1	1	2	4	4	3	5	3	3	3	3	7	3	1	0	3	4	0	0	2	3	1	1	3	1	1	0
9	2	3	2	1	1	1	1	1	1	1	1	1	1	1	1	3	4	4	2	4	2	2	4	1	7	4	1	1	3	3	0	0	2	3	1	1	3	1	1	1
11	2	3	2	2	1	1	1	2	1	1	1	1	2	1	1	1	5	5	2	5	2	2	4	1	6	6	1	1	4	4	0	0	2	3	1	1	3	1	1	1
7	3	1	1	1	2	1	1	2	1	1	1	1	1	1	1	3	4	3	2	3	3	3	3	3	7	2	1	1	1	1	0	0	2	3	1	1	3	1	1	0
10	2	3	2	1	1	1	2	1	1	1	1	1	2	1	1	2	5	5	2	5	2	3	4	1	7	4	1	1	3	4	0	0	2	3	1	1	2	1	1	1
8	1	4	2	1	2	1	1	2	2	1	1	1	1	2	1	1	5	5	2	5	2	3	3	1	3	7	1	1	4	4	0	0	2	3	2	1	2	1	1	1
8	2	3	1	1	1	1	1	1	1	1	1	1	1	1	1	2	5	5	2	5	2	2	4	2	7	4	1	1	4	4	0	0	2	3	2	1	3	1	1	0
9	2	3	1	1	1	1	1	1	1	1	1	1	2	1	1	3	4	5	1	3	2	2	5	2	5	1	1	1	3	4	0	0	2	3	2	1	2	1	1	0
9	1	4	1	1	1	1	1	1	2	1	1	1	1	1	1	2	5	5	2	5	2	2	5	2	4	3	1	1	4	4	0	0	2	3	2	1	2	1	1	1
10	2	2	2	3	1	1	2	2	2	1	1	1	2	2	1	3	5	5	2	4	2	2	5	2	7	0	0	0	3	4	0	0	2	3	2	1	2	1	1	1
11	1	3	1	1	1	1	1	1	1	1	1	1	1	1	1	1	5	5	1	5	1	1	4	1	7	2	0	1	4	4	0	0	2	3	2	1	2	1	1	1
10	1	3	1	1	2	1	1	1	2	1	1	1	2	1	1	2	5	5	2	5	2	2	4	1	7	5	1	1	4	4	0	0	2	3	2	1	2	1	1	1
9	2	1	3	2	3	1	1	2	1	1	1	1	2	1	1	3	3	4	2	3	2	3	4	4	2	7	0	1	NA	NA	NA	NA	2	3	2	1	2	1	4	0
8	2	2	1	1	1	1	2	2	2	2	1	1	1	1	1	4	3	4	2	4	2	2	3	1	7	4	0	0	3	4	0	0	2	3	2	1	2	1	1	1
6	3	2	3	3	3	1	1	3	1	1	1	1	3	1	1	5	3	3	5	2	5	5	1	5	1	7	0	0	NA	NA	1	0	2	3	2	1	2	1	2	0
9	2	2	2	1	1	1	1	2	1	1	1	1	1	2	1	2	5	5	1	5	2	3	5	2	13	0	0	0	4	1	0	0	2	3	2	1	3	1	1	0
10	2	3	2	2	2	2	2	2	2	2	1	1	1	1	1	1	4	5	2	5	2	2	4	2	2	5	1	1	4	1	0	0	2	3	2	1	2	1	1	0
8	2	2	1	1	1	1	1	2	2	1	1	1	1	2	1	2	5	5	2	4	2	3	4	2	7	6	1	1	4	4	0	0	2	3	2	1	3	1	1	1
9	2	3	1	2	1	1	1	2	1	1	2	1	1	1	1	2	4	5	2	5	2	2	5	2	7	3	1	1	3	4	0	0	2	3	2	1	2	1	1	1
10	1	3	2	2	1	1	2	2	1	2	1	1	1	1	1	1	5	5	2	4	2	2	5	1	7	5	1	0	4	4	0	0	2	3	2	1	3	1	1	1
8	2	2	1	1	1	1	1	2	1	1	1	1	1	1	1	4	4	5	2	4	2	3	3	1	5	3	1	1	3	4	0	0	2	3	2	1	2	1	1	0
9	2	2	1	1	1	1	1	1	1	1	1	1	1	2	1	1	5	5	2	4	2	2	4	2	7	7	1	0	2	4	0	0	2	3	2	1	2	1	1	1
11	1	2	1	1	1	1	1	1	1	1	1	1	2	1	1	2	5	5	2	5	2	2	4	1	7	5	1	1	4	4	0	0	2	3	2	1	2	1	1	1
10	2	3	2	2	2	1	1	1	1	2	2	1	1	2	1	3	4	5	2	5	2	2	5	2	4	4	1	1	2	1	0	0	2	3	2	1	3	1	1	1
10	1	3	1	2	1	1	1	1	2	1	1	1	2	1	1	1	5	5	2	5	2	2	5	1	7	2	1	1	3	3	0	0	2	3	2	1	3	1	1	0
10	2	2	2	1	2	2	1	2	2	1	1	1	2	2	1	2	3	3	2	3	3	4	3	2	6	5	1	0	NA	NA	NA	NA	3	3	1	1	3	1	3	1
11	1	3	1	1	1	1	1	2	1	1	1	1	1	2	1	2	4	5	2	5	1	1	5	2	5	5	1	1	NA	NA	NA	NA	3	3	1	1	3	1	3	1
10	2	2	2	1	1	1	1	1	1	1	1	1	1	1	1	1	4	5	2	5	2	2	5	2	4	7	0	1	NA	NA	NA	NA	3	3	1	1	2	1	3	0
9	1	4	2	1	1	1	1	1	1	1	1	1	1	1	1	1	5	5	2	5	2	2	5	1	7	6	0	1	NA	NA	NA	NA	3	3	1	1	2	1	3	1
11	2	2	3	2	2	1	1	2	1	2	1	1	2	1	1	1	5	3	2	5	1	3	4	3	7	7	1	0	NA	NA	NA	NA	3	3	1	1	3	1	3	1
11	1	3	2	2	1	1	1	1	1	1	1	1	2	1	1	2	5	5	1	5	2	2	5	1	0	0	1	1	NA	NA	NA	NA	3	3	1	1	1	1	3	1
9	2	3	2	2	2	1	1	2	1	1	1	1	1	1	1	2	4	5	2	5	2	3	5	2	5	1	0	1	NA	NA	NA	NA	3	3	2	1	3	1	3	0
9	2	2	2	1	2	1	3	2	2	2	1	1	2	1	1	2	3	5	2	5	3	4	3	2	7	7	1	1	NA	NA	NA	NA	3	3	2	1	3	1	3	1
10	2	2	2	2	1	1	1	1	2	1	2	1	2	2	1	2	5	5	2	4	2	2	5	3	3	3	1	0	4	1	0	0	3	3	2	1	2	1	1	0
11	2	3	1	1	1	1	1	2	1	1	1	1	2	1	1	2	5	3	3	1	2	2	5	1	7	7	1	1	4	1	0	0	3	3	2	1	3	1	1	1
11	1	3	2	1	2	1	2	2	1	1	1	1	1	2	1	2	5	5	2	5	2	3	4	1	7	1	1	1	3	3	0	0	1	4	1	1	3	1	1	0
6	3	3	2	2	2	1	1	2	2	1	1	1	2	1	1	3	3	3	4	3	4	4	3	1	7	7	1	1	3	4	0	0	1	4	1	1	2	1	1	1
10	1	3	1	2	1	1	1	1	1	1	1	1	2	1	1	2	5	5	2	5	2	1	4	1	21	7	1	1	4	4	0	0	1	4	1	1	2	1	1	0
8	2	2	2	1	1	1	1	1	1	1	1	1	2	1	1	2	5	5	1	5	2	2	4	2	15	1	1	1	4	4	0	0	1	4	1	1	2	1	1	0
8	3	3	3	2	2	1	1	1	3	1	1	1	2	1	1	3	4	5	2	4	2	3	4	1	21	5	0	1	3	4	0	0	1	4	1	1	2	1	1	1
8	2	3	2	1	1	1	1	2	1	1	1	1	1	2	1	3	3	5	3	5	2	3	4	1	6	4	1	1	NA	NA	NA	NA	1	4	2	1	2	1	4	0
9	1	3	1	2	2	2	1	1	3	1	1	1	1	1	1	2	5	5	2	5	2	3	3	1	4	0	1	1	4	4	0	0	1	4	2	1	3	1	1	1
11	1	3	1	1	1	1	1	1	1	1	1	1	1	1	1	2	5	5	1	5	2	2	4	1	6	6	1	1	4	4	0	0	2	4	1	1	2	1	1	1
9	1	5	2	1	1	1	1	1	1	1	1	1	1	1	1	1	5	5	2	5	2	2	5	1	7	7	1	1	4	3	0	0	2	4	2	1	3	1	1	1
9	2	3	3	1	1	1	1	2	1	1	1	1	1	1	1	1	4	4	2	5	2	2	4	2	6	6	1	1	4	4	0	0	2	4	2	1	1	1	1	1
11	2	2	2	1	2	1	1	1	1	1	1	1	2	1	1	2	5	5	2	5	2	3	4	2	7	4	1	0	NA	NA	NA	NA	3	4	2	1	2	1	3	1
9	2	2	1	1	1	1	1	1	2	1	1	1	2	1	1	1	5	5	1	5	1	1	5	1	2	3	1	1	3	1	0	0	1	5	1	1	3	1	1	1
11	2	2	2	1	2	2	1	2	1	1	1	1	1	1	1	3	3	5	2	4	2	2	2	3	5	4	1	1	3	1	0	0	1	5	1	1	3	0	1	1
8	2	2	2	1	1	1	1	2	2	1	1	1	1	2	1	2	4	5	2	5	3	3	5	2	6	0	1	1	4	4	0	0	1	5	1	1	3	1	1	0
10	1	3	1	1	1	1	1	2	1	1	2	1	1	1	1	2	5	4	1	5	2	2	4	3	5	4	1	1	4	1	0	0	1	5	1	1	3	1	1	1
11	3	4	2	2	3	1	1	1	3	1	1	2	2	2	1	1	5	4	2	4	2	4	1	3	2	4	0	0	3	3	0	0	1	5	1	1	NA	1	1	0
10	2	3	2	1	1	2	1	1	1	1	1	1	2	1	1	2	5	5	2	5	2	2	4	3	7	2	1	1	4	4	0	0	1	5	1	1	2	1	1	0
8	3	2	3	2	2	1	2	2	3	2	2	1	2	2	2	4	3	4	3	3	4	4	3	2	7	4	0	1	2	4	0	0	1	5	1	1	2	1	1	1
11	2	3	2	2	1	1	1	1	2	1	1	1	3	1	2	2	5	5	2	5	2	2	5	1	1	2	0	0	4	4	0	0	1	5	2	1	3	1	1	1
7	4	1	1	1	1	1	1	1	2	1	1	1	1	1	1	2	5	5	4	2	4	3	4	1	2	4	1	1	4	4	0	0	1	5	2	1	1	0	1	1
9	3	2	1	1	1	1	1	2	1	1	1	1	1	2	1	2	5	4	2	3	3	3	3	1	1	5	1	1	NA	NA	NA	NA	1	5	2	1	2	1	4	0
8	2	2	2	2	1	1	1	1	1	1	1	1	2	1	1	2	5	4	2	5	2	2	4	2	5	2	1	1	3	4	0	0	1	5	2	1	2	1	1	1
9	2	2	2	2	1	2	1	1	2	1	1	1	2	2	1	3	3	3	3	3	2	2	3	2	7	2	1	1	4	4	0	0	1	5	2	1	3	1	1	1
9	3	2	2	2	2	1	2	2	3	2	1	1	3	1	1	2	3	5	3	4	2	4	3	3	7	3	1	1	2	4	0	0	1	5	2	1	2	1	1	1
9	2	3	2	2	3	2	2	2	2	1	1	1	3	1	1	1	4	5	2	3	2	3	3	2	5	4	1	1	4	4	0	0	1	5	2	1	2	1	1	0
10	2	2	2	2	2	1	1	1	2	1	1	1	2	2	1	3	4	4	2	4	2	2	3	1	5	2	1	1	4	4	0	0	1	5	2	1	3	1	1	1
4	3	3	2	2	3	2	2	1	2	3	1	1	2	2	2	5	2	2	3	3	3	4	2	4	3	2	1	1	3	2	0	0	1	5	2	1	3	1	1	1
10	2	3	2	1	1	1	1	1	1	1	1	1	1	1	1	3	3	5	2	4	2	2	3	2	5	7	1	1	4	1	0	0	1	5	2	1	3	1	1	1
10	2	2	2	2	2	2	2	2	2	1	1	1	2	2	1	3	3	4	3	3	3	2	3	3	7	5	1	1	2	3	0	0	1	5	2	1	2	0	1	0
9	2	2	1	2	2	1	1	2	2	2	2	1	1	1	1	3	3	4	3	3	3	4	3	4	7	2	1	0	3	1	0	0	1	5	2	1	3	1	1	0
8	2	2	2	2	2	1	1	2	1	1	1	1	3	2	1	4	5	4	2	5	2	3	4	1	15	7	1	1	4	4	0	0	2	5	1	1	2	1	1	1
10	2	2	1	3	2	1	1	2	1	1	1	1	1	2	1	2	5	5	1	5	2	2	3	2	5	2	1	1	3	4	0	0	2	5	1	1	2	1	1	1
8	3	2	2	2	2	2	1	2	1	2	1	1	1	1	1	3	3	3	4	3	3	3	2	3	7	4	1	1	4	4	0	0	2	5	1	1	2	1	1	1
8	3	2	3	2	1	1	1	2	1	2	1	1	1	2	1	2	2	4	4	3	4	3	3	3	1	0	1	1	2	4	0	0	2	5	1	1	2	0	1	1
9	2	3	2	1	1	1	1	1	1	1	1	1	2	1	1	1	5	5	2	5	2	2	5	2	7	6	1	1	3	3	0	0	2	5	1	1	3	1	1	1
8	2	3	1	1	1	1	1	1	1	2	1	1	1	2	1	2	5	5	3	4	2	2	4	1	3	1	1	1	4	1	0	0	2	5	1	1	3	1	1	1
9	1	2	1	1	1	1	1	2	2	1	1	1	2	2	1	2	4	5	2	5	2	2	5	2	10	2	1	1	3	3	0	0	2	5	1	1	3	1	1	1
11	1	4	1	1	1	1	1	1	1	1	1	1	1	1	1	1	5	5	2	5	1	2	5	1	7	7	1	1	4	4	0	0	2	5	1	1	2	1	1	0
11	1	3	1	1	1	1	1	1	1	1	1	1	1	1	1	1	5	5	1	5	2	2	5	1	7	6	1	0	NA	NA	NA	NA	2	5	2	1	2	1	4	1
11	1	3	1	2	1	1	1	1	1	1	1	1	1	1	1	1	5	5	1	5	2	2	5	1	5	5	1	1	NA	NA	NA	NA	2	5	2	1	1	1	3	1
5	4	2	3	1	2	1	2	2	1	1	1	1	2	1	1	1	3	2	4	2	3	5	2	4	3	1	0	0	1	4	0	0	2	5	2	1	2	1	1	1
11	2	2	2	1	1	1	1	1	1	1	1	1	1	1	2	2	5	5	2	5	2	2	5	2	6	2	1	1	3	4	0	0	2	5	2	1	1	1	1	1
9	3	2	2	2	1	1	1	2	1	1	1	1	1	2	1	5	3	4	3	3	3	3	3	2	7	7	1	1	4	4	0	0	2	5	2	1	2	1	1	1
9	2	3	2	1	1	1	1	2	1	1	1	1	1	1	1	4	3	4	3	3	3	3	4	2	6	3	1	1	4	4	0	0	2	5	2	1	2	1	1	0
11	2	3	2	2	1	1	1	2	1	1	1	1	1	1	1	1	5	5	2	5	2	2	4	1	15	7	1	1	4	4	0	0	2	5	2	1	2	1	1	1
11	2	2	1	1	1	1	1	2	2	1	1	1	1	1	1	3	5	5	2	5	3	2	5	1	7	3	0	1	3	4	0	0	2	5	2	1	2	1	1	1
10	1	2	1	1	2	1	1	2	1	1	1	1	1	2	1	2	5	5	2	4	2	3	3	1	9	7	1	1	4	4	0	0	2	5	2	1	2	1	1	1
10	2	3	2	2	1	1	1	2	2	1	1	1	2	1	1	2	4	4	1	5	2	2	4	1	4	1	1	1	NA	NA	NA	NA	2	5	2	1	1	1	4	1
7	2	2	3	2	1	1	1	2	1	1	2	1	1	2	2	2	5	5	2	5	3	2	3	2	5	0	0	0	4	4	0	0	2	5	2	1	2	1	1	0
10	1	3	1	1	1	1	1	1	1	1	1	1	1	1	1	1	4	5	2	5	2	2	5	2	6	5	1	1	3	4	0	0	2	5	2	1	2	1	1	1
11	2	2	2	2	1	1	1	1	1	1	1	1	2	1	1	1	5	5	1	5	2	2	5	1	3	3	0	0	NA	NA	NA	NA	3	5	1	1	2	1	3	1
10	2	2	1	2	1	1	1	1	1	1	1	1	2	3	1	2	4	3	2	4	2	3	4	2	6	3	1	1	NA	NA	NA	NA	3	5	1	1	2	1	3	1
11	1	3	1	1	1	1	1	2	1	2	1	1	1	2	1	1	3	5	2	5	2	3	4	2	7	6	1	1	4	3	0	0	1	6	2	1	2	1	1	1
9	3	2	1	1	2	1	1	1	1	1	1	1	1	1	2	1	5	4	2	4	2	3	3	3	7	3	1	1	3	4	0	0	1	6	2	1	1	1	1	0
10	1	3	1	2	2	1	1	1	2	1	1	1	NA	1	1	3	3	5	2	5	3	3	3	1	7	3	1	1	4	1	0	0	2	6	1	1	3	1	1	1
9	1	3	1	1	1	1	1	1	1	1	1	1	2	1	1	2	5	4	2	4	2	2	5	1	7	4	1	1	3	3	0	0	2	6	1	1	3	1	1	1
9	2	2	2	1	1	1	1	2	1	1	1	1	1	2	1	1	5	5	2	5	2	2	5	2	5	5	1	1	NA	NA	NA	NA	3	6	1	1	3	1	3	1
10	2	3	2	1	1	1	1	1	1	1	1	1	1	1	1	1	5	5	1	3	1	3	5	2	1	0	1	1	NA	NA	NA	NA	3	6	1	1	2	0	3	1
8	2	2	1	2	1	1	1	2	2	1	2	1	1	2	1	2	4	5	2	4	2	2	4	2	7	2	1	1	3	4	0	0	1	7	1	1	3	1	1	1
10	2	3	1	1	1	1	1	1	1	1	1	1	1	1	1	2	5	5	2	5	1	2	4	1	5	2	1	1	4	4	0	0	1	7	1	1	1	1	1	0
6	2	3	2	1	2	1	2	2	1	1	1	1	1	2	1	3	3	4	3	4	3	3	3	4	6	1	1	1	3	4	0	0	1	7	1	1	2	1	1	1
9	3	4	3	2	NA	2	2	2	NA	NA	1	1	2	NA	NA	3	NA	NA	2	3	3	NA	3	3	5	1	0	0	2	4	0	0	1	7	1	1	3	0	1	1
9	3	2	2	2	2	2	2	1	1	1	1	1	2	1	1	2	4	4	2	4	3	4	3	1	4	3	1	1	4	1	0	0	1	7	2	1	3	1	1	1
9	2	4	1	3	3	1	1	3	2	1	1	1	3	1	1	1	4	5	2	5	2	4	3	2	2	2	1	1	NA	NA	0	1	1	7	2	1	2	1	2	1
10	2	2	1	1	2	1	1	2	1	1	1	1	1	1	1	3	4	5	2	5	2	2	5	1	5	2	1	1	3	4	0	0	2	7	1	1	3	1	1	1
10	1	3	2	1	1	1	1	1	1	2	1	1	1	1	1	2	5	5	2	5	2	2	5	1	4	2	1	0	NA	NA	0	1	2	7	1	1	2	1	2	1
9	2	3	2	1	2	1	1	2	2	1	1	1	1	2	1	3	4	4	3	5	2	3	3	1	7	2	1	1	4	4	0	0	2	7	2	1	3	1	1	1
11	2	3	2	3	2	2	1	3	2	1	1	1	2	1	1	1	5	5	1	5	1	1	5	1	1	0	1	1	NA	NA	NA	NA	3	7	1	1	2	1	3	1
9	2	2	2	2	2	1	1	1	2	1	1	1	2	1	1	2	5	5	2	4	3	3	3	2	5	2	1	1	4	3	0	0	1	8	1	1	3	1	1	1
8	3	3	2	2	1	1	1	2	3	1	1	1	3	1	1	2	5	5	2	4	3	3	3	2	7	7	0	0	NA	NA	1	0	1	8	2	1	2	1	2	0
9	1	2	2	1	1	2	1	1	1	1	1	1	1	2	1	2	4	4	2	4	2	2	5	1	7	7	0	0	3	4	0	0	2	8	1	1	1	1	1	0
10	2	2	1	2	1	1	1	1	1	1	1	1	2	1	1	2	4	5	2	4	2	2	5	3	7	5	0	1	4	4	0	0	2	8	2	1	2	1	1	1
10	2	3	1	1	1	1	1	1	1	1	1	1	1	1	1	3	5	5	2	5	2	2	5	1	6	5	1	1	4	4	0	0	2	8	2	1	2	1	1	0
8	2	2	1	1	2	1	1	2	2	1	1	1	1	1	1	2	4	4	2	3	2	2	3	3	5	2	1	1	4	3	0	0	2	8	2	1	2	1	1	1
11	2	3	2	2	1	1	1	2	1	1	1	1	1	1	1	2	4	5	2	4	4	3	4	3	5	4	1	1	NA	NA	NA	NA	3	8	2	1	3	1	3	1
8	2	2	1	1	1	2	1	1	1	1	1	1	1	1	1	1	5	3	2	4	3	2	4	3	6	3	1	1	4	1	0	0	1	9	1	1	3	0	1	0
10	2	3	1	1	1	1	1	1	1	1	1	1	1	1	1	3	3	3	3	5	2	3	3	1	5	0	1	1	4	4	0	0	1	9	1	1	1	1	1	0
3	3	4	2	1	3	1	1	2	1	1	1	1	1	1	1	1	5	2	5	2	5	5	3	5	3	3	1	0	4	2	0	0	1	9	1	1	3	1	1	0
7	2	3	1	1	2	1	1	1	2	1	1	1	1	1	1	2	4	5	2	4	2	4	5	2	7	5	1	1	4	3	0	0	1	9	1	1	2	1	1	1
8	3	2	1	1	1	1	1	2	2	1	1	1	1	2	1	3	4	5	3	5	2	2	3	3	5	6	1	1	NA	NA	NA	NA	1	9	1	1	2	1	4	0
11	2	2	1	1	1	1	1	3	1	1	1	1	1	1	1	4	3	4	2	4	2	2	3	2	7	7	1	0	4	3	0	0	1	9	1	1	3	1	1	1
9	3	2	2	1	1	1	2	2	3	1	1	1	1	1	1	2	3	4	3	3	2	2	3	2	7	5	1	1	4	4	0	0	1	9	1	1	2	1	1	1
8	2	3	2	1	1	1	1	2	2	1	1	1	1	2	1	3	4	4	1	5	1	2	3	1	5	0	0	1	4	4	0	0	1	9	1	1	2	1	1	1
7	2	3	2	1	1	1	1	2	1	1	1	1	1	2	1	4	5	5	3	4	3	3	4	2	5	5	1	1	3	3	0	0	1	9	2	1	3	1	1	1
11	1	2	1	2	2	1	1	1	2	3	1	1	1	1	1	4	5	5	2	5	2	2	4	1	7	2	0	0	4	3	0	0	1	9	2	1	2	1	1	1
8	3	1	2	1	2	1	1	2	1	1	1	1	3	2	2	3	4	2	3	3	3	4	3	1	7	0	1	1	3	1	0	0	1	9	2	1	3	0	1	1
9	2	2	1	1	2	1	1	2	1	1	1	1	1	2	1	3	4	4	2	4	2	3	4	4	7	4	1	1	3	4	0	0	1	9	2	1	3	1	1	0
9	2	2	2	1	2	1	1	2	1	1	1	1	1	1	1	2	4	4	3	5	2	4	4	1	2	1	1	1	NA	NA	NA	NA	1	9	2	1	2	1	4	0
9	3	2	1	1	1	1	1	1	1	1	1	1	1	1	1	2	4	4	2	4	2	2	4	1	7	5	1	1	4	1	0	0	1	9	2	1	2	1	1	1
9	1	3	2	2	1	2	1	3	2	1	1	1	1	1	1	2	4	5	2	5	1	2	3	1	7	0	1	1	4	4	0	0	1	9	2	1	2	1	1	1
9	3	2	2	2	1	1	1	1	2	1	1	1	2	1	1	2	4	4	2	4	3	3	4	4	7	5	1	1	3	4	0	0	2	9	1	1	2	1	1	0
6	3	4	2	1	2	1	2	1	3	1	1	1	1	1	1	4	4	4	4	4	4	4	3	1	7	0	1	1	3	4	0	0	2	9	1	1	3	1	1	0
9	1	4	1	1	1	1	1	2	1	1	1	1	1	1	1	3	5	5	2	5	2	1	5	2	14	7	1	1	3	2	0	0	2	9	1	1	3	1	1	1
8	3	2	2	1	2	1	1	1	1	1	1	1	1	1	1	3	4	5	2	5	2	2	3	1	7	3	1	1	4	4	0	0	2	9	2	1	1	1	1	0
8	3	2	3	2	2	1	1	3	2	2	1	1	2	1	1	3	4	3	3	4	3	4	3	3	6	1	1	1	2	3	0	0	2	9	2	1	2	1	1	0
11	2	3	2	2	2	1	1	2	2	1	1	1	1	1	1	1	5	5	2	5	5	3	3	1	7	7	1	0	NA	NA	NA	NA	2	9	2	1	3	1	4	1
10	1	4	1	1	1	1	1	1	1	2	1	1	1	1	1	2	5	4	2	3	2	2	5	1	7	4	1	0	1	3	0	0	2	9	2	1	3	1	1	1
9	3	3	2	1	2	1	1	1	1	2	2	1	2	1	2	1	5	5	2	5	2	3	4	2	4	4	1	1	3	4	0	0	2	9	2	1	2	1	1	1
8	2	2	2	3	2	1	3	2	1	1	1	1	2	1	1	3	5	5	2	5	2	3	3	3	20	5	1	1	4	3	0	0	2	9	2	1	3	1	1	1
8	2	4	2	2	1	1	2	2	1	1	2	1	2	2	1	3	3	4	2	4	2	2	3	1	6	0	1	1	3	4	0	0	2	9	2	1	1	1	1	1
10	1	4	2	1	1	1	1	2	1	1	1	1	1	2	1	3	4	5	2	5	3	2	4	2	6	2	1	1	3	1	0	0	2	9	2	1	3	1	1	1
8	2	3	2	1	2	1	1	2	1	1	1	1	1	1	1	1	5	5	2	4	1	3	5	1	4	4	1	1	4	1	0	0	3	9	1	1	3	1	1	1
10	2	3	2	1	1	1	1	2	1	1	2	1	1	1	1	3	3	5	2	3	3	3	5	2	7	7	1	0	NA	NA	NA	NA	3	9	1	1	3	1	3	1
9	1	3	2	2	1	1	1	1	1	1	1	1	1	1	1	1	4	5	2	4	2	2	5	2	7	4	1	1	NA	NA	NA	NA	3	9	2	1	2	1	3	0
11	1	3	2	1	2	1	1	1	1	2	1	1	1	2	1	1	5	5	5	5	1	2	4	1	7	7	0	1	NA	NA	NA	NA	3	9	2	1	3	1	3	1
8	2	3	1	2	2	1	1	1	2	1	1	1	1	2	1	2	4	5	2	4	2	3	4	1	7	0	1	1	3	4	0	0	1	10	1	2	3	1	1	1
9	2	2	1	1	1	2	2	1	1	1	1	1	1	1	1	2	3	5	2	5	2	2	4	1	7	0	1	1	4	4	0	0	1	10	1	1	3	1	1	1
7	3	2	2	2	2	1	2	2	1	1	1	1	1	2	1	3	4	4	2	4	3	3	3	3	10	0	1	1	2	1	0	0	1	10	1	2	2	1	1	1
7	3	2	3	1	2	1	2	2	2	2	1	1	1	1	1	2	5	4	2	3	3	3	3	3	6	5	1	1	3	3	0	0	1	10	1	1	3	1	1	1
8	2	3	1	1	1	1	1	1	1	1	1	1	1	1	1	3	2	4	3	4	2	3	3	5	7	6	1	1	4	4	0	0	1	10	1	2	3	1	1	0
9	2	3	2	3	2	1	1	2	2	1	2	1	2	2	2	3	4	5	3	3	2	3	3	2	36	1	1	1	3	2	0	0	1	10	1	2	2	1	1	1
10	1	3	1	1	1	2	1	1	1	1	1	1	2	1	1	2	5	5	2	5	2	2	4	2	7	3	1	1	4	4	0	0	1	10	1	2	3	1	1	1
10	1	3	1	1	1	1	2	2	1	1	1	1	1	1	1	2	5	4	2	5	1	5	4	1	4	6	1	1	3	3	0	0	1	10	1	2	2	1	1	1
8	1	2	3	2	3	1	1	2	2	2	3	2	2	1	3	3	2	4	3	4	3	4	2	2	4	4	0	1	4	4	0	0	1	10	1	2	3	1	1	1
9	2	3	2	1	1	1	1	1	2	1	1	1	2	2	1	3	4	5	2	5	2	2	4	4	2	0	1	1	3	1	0	0	1	10	1	2	2	1	1	1
7	2	2	1	2	2	2	2	2	1	1	1	1	1	2	2	1	3	5	2	4	3	4	3	5	3	1	0	1	NA	NA	NA	NA	1	10	1	2	1	1	4	0
9	1	3	1	1	1	1	2	2	1	1	1	1	1	1	1	2	3	5	1	4	2	2	4	2	1	3	1	1	4	1	0	0	1	10	1	2	3	1	1	1
9	2	4	2	2	2	1	1	2	2	1	1	1	2	1	1	3	3	5	2	4	2	3	3	1	7	0	1	1	3	2	0	0	1	10	1	2	2	1	1	1
11	2	3	2	2	1	2	1	1	2	1	2	1	1	1	1	3	4	5	2	4	2	2	3	1	2	0	1	1	4	1	0	0	1	10	1	2	2	1	1	1
9	2	3	2	2	1	2	1	2	1	2	2	1	1	1	2	3	3	4	3	3	2	3	2	3	5	6	1	1	NA	NA	NA	NA	1	10	1	2	1	0	4	0
8	2	3	2	1	1	1	1	1	1	1	1	1	1	1	1	3	3	5	2	4	2	3	3	1	0	0	1	1	NA	NA	NA	NA	1	10	1	2	2	1	4	0
8	1	3	2	2	2	2	1	2	2	1	1	1	2	2	1	2	4	4	2	4	2	3	3	2	4	5	1	1	NA	NA	NA	NA	1	10	1	1	2	1	4	0
11	1	2	1	1	1	1	1	1	1	1	1	1	1	2	1	3	4	4	2	4	3	2	3	3	5	4	1	1	NA	NA	NA	NA	1	10	1	2	2	1	4	0
11	2	3	2	1	1	1	1	1	1	1	1	1	1	1	1	4	2	4	2	3	2	4	3	5	5	2	1	1	4	4	0	0	1	10	1	2	2	1	1	0
5	3	2	3	3	3	2	1	2	2	1	2	1	3	1	1	4	2	3	4	3	3	4	2	4	2	1	1	1	NA	NA	NA	NA	1	10	1	2	1	0	4	1
10	3	2	1	1	1	1	1	1	2	1	1	1	2	1	1	2	5	5	2	4	2	3	4	2	2	4	1	1	3	4	0	0	1	10	1	1	2	1	1	0
10	1	3	1	2	1	2	2	1	1	1	1	1	1	1	1	3	4	5	2	5	2	2	4	2	5	0	1	1	4	4	0	0	1	10	1	2	NA	0	1	1
8	2	3	1	1	1	1	1	2	1	1	1	1	1	1	1	2	4	3	2	5	2	2	4	4	10	1	1	1	4	4	0	0	1	10	1	1	2	0	1	0
5	3	2	4	2	3	2	2	2	2	2	2	1	2	2	1	5	2	2	4	3	3	4	2	5	3	0	0	0	NA	NA	NA	NA	1	10	1	2	1	1	4	0
8	2	3	2	2	2	1	1	2	1	1	2	1	1	1	1	3	3	4	2	3	3	3	4	3	7	4	1	1	3	4	0	0	1	10	1	2	3	1	1	1
9	2	2	2	2	2	2	1	1	2	1	1	1	3	1	1	3	3	5	2	4	2	2	3	1	6	2	1	1	4	3	0	0	1	10	1	2	3	1	1	1
10	1	3	1	1	1	3	1	2	3	1	1	1	1	1	1	2	5	4	2	5	2	4	4	1	4	0	1	1	4	4	0	0	1	10	1	2	2	1	1	1
8	2	2	3	1	3	2	2	2	2	1	1	1	2	2	2	2	2	3	4	2	4	4	3	5	7	7	1	1	NA	NA	NA	NA	1	10	2	2	2	0	4	0
11	2	4	1	2	1	1	1	1	2	1	1	1	2	1	1	2	5	4	3	5	2	3	2	2	5	5	1	1	4	4	0	0	1	10	2	2	2	1	1	1
10	1	4	2	1	1	1	2	2	1	1	1	1	1	1	1	2	4	5	2	5	2	3	4	1	2	3	1	0	4	2	0	0	1	10	2	2	3	1	1	1
8	2	3	2	2	2	1	2	2	2	1	1	1	2	2	1	3	4	4	2	4	3	3	3	1	2	2	1	0	4	1	0	0	1	10	2	2	2	0	1	1
10	2	2	1	1	1	2	1	1	2	1	1	1	2	1	1	2	3	5	3	3	2	3	4	1	6	0	1	0	3	4	0	0	1	10	2	2	2	1	1	1
9	2	2	2	1	2	1	1	2	1	1	1	1	1	1	1	3	4	5	2	4	3	5	4	3	1	0	1	0	NA	NA	NA	NA	1	10	2	2	2	1	4	1
9	3	2	3	3	2	2	2	2	1	1	1	1	3	1	1	4	3	5	3	5	2	4	2	1	2	2	0	1	2	4	0	0	1	10	2	2	3	1	1	0
9	2	2	1	2	2	1	2	2	1	1	1	1	1	1	1	2	3	4	2	4	3	4	4	4	7	7	1	1	4	4	0	0	1	10	2	1	3	1	1	1
10	2	2	2	2	1	1	1	1	1	1	1	1	2	1	1	3	4	5	2	3	2	3	4	3	3	7	1	1	3	1	0	0	1	10	2	2	3	1	1	1
9	2	2	2	2	2	2	2	2	2	2	2	1	2	1	1	4	3	5	2	3	2	4	3	3	7	3	0	0	NA	NA	NA	NA	1	10	2	2	3	1	4	1
11	1	3	2	1	2	1	1	1	1	1	1	1	1	1	1	3	4	5	2	3	2	2	4	1	7	7	1	1	4	4	0	0	1	10	2	2	2	1	1	1
8	2	3	3	2	2	2	2	1	1	1	1	1	2	1	1	3	3	3	2	4	2	2	4	1	1	3	0	1	2	4	0	0	1	10	2	2	2	1	1	1
8	2	4	2	1	1	1	1	3	1	1	2	1	2	2	1	3	4	5	2	4	2	2	4	3	4	4	1	0	4	3	0	0	1	10	2	1	2	1	1	1
8	2	3	2	1	2	2	1	2	2	1	1	1	2	1	1	4	3	3	3	3	3	4	3	3	4	4	1	1	4	4	0	0	1	10	2	1	3	1	1	1
8	2	2	2	3	1	2	1	1	2	1	1	1	2	1	1	5	2	2	4	2	2	3	2	3	3	1	1	0	3	1	0	0	1	10	2	2	3	0	1	1
8	3	3	2	1	2	1	1	2	2	1	1	1	1	1	2	4	3	5	2	5	2	2	3	1	4	3	1	1	4	4	0	0	1	10	2	2	3	1	1	1
9	2	3	2	2	2	2	1	1	2	1	1	1	1	2	1	3	4	4	3	5	3	3	3	1	1	5	1	1	4	2	0	0	1	10	2	2	3	1	1	1
7	1	2	2	2	1	1	1	2	2	1	3	1	2	2	1	3	4	5	2	5	2	2	4	3	3	1	1	1	NA	NA	NA	NA	1	10	2	2	2	1	4	0
9	2	2	1	2	1	1	1	1	1	1	1	1	1	1	1	3	4	4	2	3	4	2	4	2	4	2	1	0	4	3	0	0	1	10	2	2	3	1	1	1
8	3	3	2	1	3	2	2	2	1	2	2	1	2	1	1	4	3	4	3	4	4	3	2	3	5	2	1	1	3	4	0	0	1	10	2	2	2	1	1	1
6	2	3	2	1	1	1	1	1	1	1	1	1	1	1	1	2	4	4	3	3	4	4	4	3	5	0	1	1	4	4	0	0	1	10	2	1	2	1	1	0
9	2	3	2	2	2	2	2	1	1	1	1	1	2	1	1	3	4	5	2	5	2	2	3	2	4	3	1	1	4	4	0	0	1	10	2	2	2	1	1	1
8	3	2	2	3	1	2	1	2	1	1	1	1	3	1	1	3	3	5	4	4	3	3	3	2	4	2	1	0	3	3	0	0	1	10	2	2	3	1	1	1
8	1	2	1	2	1	1	1	1	1	1	1	1	1	1	1	2	4	5	2	4	2	2	4	3	7	3	1	1	3	3	0	0	1	10	2	2	3	0	1	0
10	1	3	1	1	1	1	1	1	2	1	1	1	1	1	1	2	4	5	2	3	2	2	5	3	2	2	1	0	3	4	0	0	1	10	2	2	2	0	1	1
10	2	4	2	3	3	1	1	1	3	1	1	2	2	2	1	2	5	5	3	5	2	3	2	2	3	5	1	1	2	1	0	0	1	10	2	1	2	1	1	1
9	2	3	2	1	2	1	1	2	2	1	1	1	1	1	1	2	5	4	2	3	2	3	4	3	2	0	1	0	NA	NA	NA	NA	1	10	2	2	2	1	4	1
8	2	1	2	1	1	2	1	1	1	1	1	1	2	1	1	5	4	5	3	4	2	4	1	3	3	2	1	0	4	1	0	0	1	10	2	2	3	1	1	1
8	2	3	1	2	2	2	1	1	1	1	1	2	1	2	1	2	4	4	2	4	2	2	4	2	3	4	1	1	2	4	0	0	1	10	2	2	3	0	1	1
10	1	4	2	1	1	1	1	1	1	1	1	1	1	1	1	1	5	5	2	5	2	2	5	1	6	6	1	0	4	4	0	0	2	10	1	2	1	1	1	1
9	2	3	2	1	1	1	1	1	1	1	1	1	1	2	1	2	4	5	2	5	2	2	5	2	7	5	0	1	4	1	0	0	2	10	1	1	3	1	1	1
8	2	3	2	1	1	1	1	2	1	1	1	1	1	1	1	3	4	4	2	5	2	2	5	1	6	5	1	1	2	4	0	0	2	10	1	2	2	1	1	1
11	1	2	3	2	2	2	2	1	1	1	1	1	2	1	1	3	3	3	3	5	2	4	3	2	0	0	1	1	1	3	0	0	2	10	1	2	2	1	1	1
9	2	3	2	1	2	3	3	1	1	1	2	1	2	1	1	3	3	5	3	4	2	2	4	2	13	0	0	1	4	3	0	0	2	10	1	2	2	1	1	1
10	2	3	2	1	2	1	1	1	1	1	1	1	1	1	1	2	5	5	2	5	2	3	4	1	4	0	1	1	4	4	0	0	2	10	1	2	3	1	1	1
8	2	2	2	2	2	1	1	3	1	1	2	1	2	2	1	5	2	4	4	3	4	4	3	4	4	4	1	0	1	1	0	0	2	10	1	2	3	1	1	1
9	2	4	2	2	1	1	1	2	2	1	2	1	2	1	1	2	3	4	2	5	2	2	3	1	7	7	1	1	2	3	0	0	2	10	1	1	3	1	1	1
10	1	3	2	1	2	1	1	1	1	1	1	1	2	1	1	2	5	4	3	5	2	2	5	3	7	7	1	1	4	2	0	0	2	10	1	2	3	1	1	1
10	2	2	2	1	1	1	1	2	1	1	2	1	1	2	1	2	4	5	2	4	2	3	5	2	7	1	1	1	3	4	0	0	2	10	1	2	2	1	1	1
1	5	1	2	1	1	1	2	1	2	1	1	1	1	1	1	5	2	3	4	2	4	4	1	3	3	5	1	1	4	1	0	0	2	10	2	1	3	1	1	1
6	2	2	1	1	1	1	1	1	1	1	1	1	1	1	1	1	5	5	1	5	2	3	5	2	7	7	1	0	4	4	0	0	2	10	2	2	2	0	1	1
10	1	3	1	1	2	1	1	1	1	1	1	1	1	2	1	3	4	5	2	5	2	3	5	1	2	2	1	1	4	4	0	0	2	10	2	2	3	1	1	1
9	2	3	2	1	1	1	1	1	1	2	1	1	1	1	1	2	5	5	2	5	3	3	5	2	7	3	1	1	4	3	0	0	2	10	2	2	3	1	1	1
8	2	3	3	1	2	1	1	3	1	1	2	2	2	2	1	3	5	3	2	3	4	3	4	5	2	0	0	1	NA	NA	NA	NA	2	10	2	2	2	1	4	0
10	1	4	2	1	1	1	1	2	2	1	1	1	1	1	1	1	5	5	1	5	1	2	5	1	7	7	1	0	4	1	0	0	2	10	2	1	3	1	1	0
11	1	3	2	2	2	1	1	2	2	2	2	1	2	2	1	3	4	5	1	5	1	2	4	1	7	7	0	0	4	3	0	0	2	10	2	1	3	1	1	1
11	2	3	1	2	2	1	1	2	1	1	1	1	2	1	1	3	3	5	2	5	2	2	3	1	20	7	1	0	4	1	0	0	2	10	2	2	3	1	1	1
9	2	3	2	1	1	1	1	1	1	1	1	1	2	2	1	4	3	4	4	4	3	4	3	2	6	4	1	0	3	3	0	0	2	10	2	2	2	1	1	1
8	2	3	2	2	2	1	1	2	2	1	1	1	1	1	1	3	3	4	4	4	3	3	3	1	6	0	1	1	4	4	0	0	2	10	2	1	3	1	1	1
9	2	2	2	2	1	1	1	2	2	1	1	1	2	1	1	3	4	5	2	5	2	2	4	1	7	7	1	0	4	3	0	0	2	10	2	1	2	1	1	1
10	1	3	2	1	1	1	1	2	2	1	1	1	2	1	1	1	4	5	2	4	2	3	4	1	4	5	0	1	4	3	0	0	2	10	2	2	2	1	1	1
8	2	3	3	3	2	1	1	2	2	2	2	1	3	1	1	4	3	3	3	3	3	3	3	3	28	3	1	0	NA	NA	NA	NA	2	10	2	2	2	1	3	0
9	2	3	2	2	2	2	1	1	2	1	1	3	1	2	2	2	4	4	2	4	3	2	3	2	1	7	0	1	4	1	0	0	2	10	2	2	3	1	1	1
10	2	3	2	2	1	1	2	1	1	1	1	1	1	1	1	2	5	5	2	5	1	2	5	3	7	6	1	1	NA	NA	NA	NA	3	10	1	2	3	1	3	1
9	2	3	2	2	1	1	1	2	1	1	1	1	1	1	1	2	4	5	2	5	2	3	4	1	3	1	1	0	NA	NA	NA	NA	3	10	1	2	2	1	3	1
10	2	3	2	2	2	1	1	2	1	1	1	1	1	1	1	2	4	5	3	5	3	3	4	1	7	7	0	1	NA	NA	NA	NA	3	10	1	1	3	1	3	1
10	2	2	2	2	1	1	1	1	1	2	1	1	1	2	1	1	5	5	2	5	1	2	5	2	7	5	1	1	NA	NA	NA	NA	3	10	1	2	2	1	3	1
9	2	3	3	2	2	1	1	1	1	1	1	1	2	1	1	2	3	5	2	5	2	2	5	2	0	0	1	1	NA	NA	NA	NA	3	10	1	2	2	1	3	1
11	2	2	3	1	2	1	1	1	2	2	2	1	1	1	2	2	5	5	2	5	1	2	4	2	7	6	1	0	NA	NA	NA	NA	3	10	2	2	2	1	3	1
6	3	3	3	1	1	1	1	1	1	1	1	1	1	2	1	2	5	5	2	5	2	2	5	3	4	2	1	1	NA	NA	NA	NA	3	10	2	2	2	1	3	0
11	1	3	2	1	1	1	2	1	1	1	1	1	1	2	1	1	5	5	2	5	2	2	5	1	2	3	1	1	NA	NA	NA	NA	3	10	2	2	2	1	3	1
NA	2	2	1	1	1	1	1	1	1	1	1	1	3	2	1	2	5	5	2	5	2	2	4	1	2	1	1	1	4	1	0	0	1	11	1	1	3	1	1	0
8	2	4	2	2	2	2	2	2	2	1	1	1	2	1	1	3	3	5	3	4	2	3	3	1	7	7	0	1	4	2	0	0	1	11	1	1	3	1	1	1
10	2	3	2	1	2	1	1	2	2	1	1	1	1	1	1	3	4	5	2	5	2	2	3	3	7	5	1	1	4	3	0	0	1	11	1	1	3	1	1	0
10	3	3	2	1	1	1	2	1	2	1	1	1	1	1	1	1	5	5	1	5	2	2	5	2	6	0	1	1	3	4	0	0	1	11	1	1	2	1	1	1
8	2	3	2	1	2	1	1	2	1	1	1	1	1	1	1	5	2	3	4	3	3	2	3	3	7	2	1	1	3	3	0	0	1	11	1	1	1	0	1	0
7	2	3	2	1	1	1	1	1	1	1	1	1	1	1	1	5	5	4	3	5	3	3	4	1	7	5	1	0	4	4	0	0	1	11	1	1	2	1	1	0
11	1	3	2	1	1	1	1	1	1	1	1	1	1	1	1	2	5	5	1	4	1	2	5	2	6	7	1	1	NA	NA	NA	NA	1	11	1	1	2	1	4	0
9	2	2	3	1	2	1	2	2	2	1	1	2	1	1	1	4	3	3	3	3	3	4	3	1	1	0	0	1	2	4	0	0	1	11	1	1	2	1	1	1
7	3	2	3	1	2	1	1	3	3	2	3	1	1	1	2	4	1	2	5	2	4	4	2	2	5	0	1	0	3	1	0	0	1	11	1	1	2	1	1	1
2	2	2	2	2	2	2	2	2	2	2	2	2	2	2	1	3	2	2	2	2	2	3	1	4	1	2	0	0	2	2	0	0	1	11	1	1	3	1	1	0
11	1	5	1	2	1	1	1	1	1	1	1	1	1	2	1	1	5	5	1	5	1	1	5	1	7	7	1	1	NA	NA	NA	NA	1	11	1	1	2	1	4	1
8	2	2	1	2	2	1	1	1	2	1	1	1	3	1	1	2	5	3	2	4	2	3	4	1	7	0	1	1	4	4	0	0	1	11	1	1	2	1	1	1
8	2	4	1	1	1	1	1	1	1	1	1	1	1	1	1	1	5	5	2	3	2	2	5	3	4	1	1	1	4	4	0	0	1	11	1	1	1	1	1	0
9	2	2	2	1	1	1	1	1	1	1	1	1	1	1	1	3	3	5	3	4	2	2	3	1	10	1	1	1	4	4	0	0	1	11	1	1	3	1	1	1
11	1	3	1	2	1	1	1	1	1	1	1	1	2	2	1	3	4	4	2	4	2	2	4	1	7	7	1	1	3	4	0	0	1	11	1	1	2	1	1	1
9	2	3	1	2	2	1	1	2	2	1	1	1	2	1	1	3	4	5	4	5	2	3	3	3	3	4	1	1	4	3	0	0	1	11	1	1	1	1	1	0
7	2	2	2	1	2	1	1	2	2	1	1	1	1	2	1	3	5	3	3	3	3	3	3	3	6	0	1	1	4	1	0	0	1	11	1	1	3	1	1	1
9	2	2	1	2	1	1	1	2	1	1	1	1	2	1	1	1	5	4	2	3	2	2	4	4	3	3	1	1	4	3	0	0	1	11	1	1	2	1	1	0
9	2	2	1	1	2	1	1	1	1	1	1	1	1	1	1	4	3	4	3	3	3	4	2	1	7	0	1	1	4	1	0	0	1	11	2	1	3	1	1	1
8	2	3	2	1	2	1	1	1	1	1	1	2	2	2	1	2	5	5	2	4	2	3	4	1	10	0	0	1	3	1	0	0	1	11	2	1	3	1	1	1
9	2	3	2	2	2	1	1	2	2	1	1	1	1	2	1	4	4	3	3	4	3	3	3	1	7	6	1	1	NA	NA	NA	NA	1	11	2	1	2	1	4	1
10	2	3	2	2	1	2	2	1	2	1	1	1	2	1	1	1	5	5	2	5	1	2	4	1	2	5	1	1	3	4	0	0	1	11	2	1	2	1	1	1
8	2	2	1	2	2	1	2	2	3	1	1	1	2	1	1	5	3	3	4	3	3	4	2	3	7	6	1	0	4	3	0	0	1	11	2	1	3	1	1	1
10	2	2	1	2	2	1	1	2	3	1	1	2	1	2	1	3	5	5	2	4	2	2	4	4	9	2	1	1	4	4	0	0	1	11	2	1	2	1	1	1
9	2	2	1	1	1	1	2	1	1	1	1	1	1	1	1	1	5	5	2	5	2	2	4	3	5	1	1	1	4	3	0	0	1	11	2	1	3	1	1	1
11	1	5	1	1	1	1	1	1	1	1	1	1	2	1	1	2	5	2	1	4	1	1	5	1	7	5	1	1	4	4	0	0	1	11	2	1	1	1	1	1
9	2	1	2	2	1	1	1	1	2	1	1	1	1	1	1	4	2	5	5	3	4	3	4	5	6	2	1	0	4	4	0	0	1	11	2	1	3	1	1	0
8	3	2	1	2	1	1	1	2	1	1	1	1	2	1	1	4	3	3	3	2	3	3	3	2	5	2	1	0	NA	NA	NA	NA	1	11	2	1	1	1	4	0
9	2	3	2	2	1	1	2	1	2	1	1	1	2	1	1	2	5	4	2	4	2	3	5	3	4	3	1	0	4	2	0	0	1	11	2	1	1	1	1	1
10	2	2	2	1	3	2	2	2	3	1	1	1	2	1	1	3	4	4	3	3	3	4	2	3	3	2	0	0	NA	NA	NA	NA	1	11	2	1	2	1	4	1
8	2	3	3	2	2	1	2	2	1	1	1	1	2	1	1	5	2	3	4	2	3	4	3	2	7	6	1	0	2	4	0	0	1	11	2	1	2	1	1	1
8	2	2	2	1	1	2	2	1	1	1	2	1	3	1	1	3	4	5	2	5	2	2	5	4	4	2	0	1	3	1	0	0	2	11	1	1	3	1	1	0
9	3	1	2	1	2	1	1	2	1	1	1	1	1	2	2	3	4	4	3	4	3	3	3	2	5	2	1	1	3	3	0	0	2	11	1	1	3	1	1	1
8	2	3	2	2	1	1	1	2	2	1	2	1	2	1	1	1	4	5	3	4	3	2	4	3	4	4	1	0	3	1	0	0	2	11	1	1	3	1	1	1
9	2	2	2	2	2	1	2	2	1	1	1	1	1	1	1	3	5	4	2	4	4	3	4	3	4	2	1	1	3	1	0	0	2	11	1	1	2	1	1	1
10	2	2	1	1	1	1	1	1	1	1	1	1	1	1	1	1	4	5	1	4	2	3	3	3	7	5	1	1	3	1	0	0	2	11	1	1	3	1	1	1
9	2	3	2	1	1	1	1	1	1	1	1	1	1	1	1	2	5	5	2	5	2	2	4	2	7	4	1	1	4	4	0	0	2	11	1	1	2	1	1	1
11	2	4	1	2	1	1	1	1	1	1	1	1	2	1	1	3	5	5	2	5	2	2	4	1	2	1	1	1	4	1	0	0	2	11	1	1	3	1	1	1
8	2	1	3	2	1	3	1	1	2	1	1	1	1	1	1	2	4	3	2	3	3	3	4	1	5	5	0	1	4	4	0	0	2	11	1	1	1	0	1	1
8	2	3	1	1	2	1	1	2	1	1	1	1	2	1	1	3	5	4	2	4	2	3	3	1	3	0	1	1	3	1	0	0	2	11	1	1	2	1	1	1
10	2	2	2	1	1	1	1	1	1	1	1	1	1	1	1	2	4	5	2	4	2	2	4	1	7	7	1	1	4	3	0	0	2	11	1	1	3	1	1	1
9	3	2	1	1	1	1	1	1	1	1	1	1	1	1	1	2	5	5	2	4	3	3	5	2	7	7	1	1	4	1	0	0	2	11	1	1	3	1	1	0
9	2	3	2	1	1	1	1	2	1	1	1	1	2	1	1	2	5	5	2	5	3	3	4	2	5	2	1	1	3	1	0	0	2	11	2	1	3	1	1	1
6	3	3	3	2	2	2	1	2	2	2	2	1	2	2	2	4	2	2	4	2	4	4	2	3	6	0	1	1	3	4	0	0	2	11	2	1	2	1	1	1
10	2	3	2	2	1	1	1	1	1	1	1	1	1	2	1	2	4	4	2	4	2	2	3	1	3	2	1	1	NA	NA	NA	NA	2	11	2	1	2	1	4	1
7	3	3	3	3	1	1	1	3	1	1	1	1	3	2	1	2	5	5	4	5	3	3	5	1	1	0	1	1	NA	NA	NA	NA	2	11	2	1	2	1	4	1
8	2	2	2	1	2	1	1	2	2	1	1	1	2	1	1	3	4	4	2	5	2	2	3	2	7	1	1	1	3	4	0	0	2	11	2	1	1	0	1	0
10	2	3	2	2	1	2	1	2	2	1	1	1	2	2	1	3	4	5	2	5	2	2	4	2	2	3	1	0	4	4	0	0	2	11	2	1	3	1	1	1
11	1	3	1	1	1	1	1	1	1	1	1	1	1	1	1	1	4	5	2	4	2	2	5	1	5	4	1	1	NA	NA	NA	NA	3	11	1	1	3	1	3	1
8	2	2	2	1	2	1	1	1	1	1	1	1	1	2	1	1	5	5	2	5	2	2	4	3	4	3	1	1	NA	NA	NA	NA	3	11	1	1	2	0	3	0
10	2	2	2	1	2	1	2	1	1	1	1	1	1	1	1	1	5	5	2	5	2	3	5	3	4	4	1	1	NA	NA	NA	NA	3	11	1	1	2	1	3	0
10	2	3	2	1	2	1	1	2	1	1	1	1	1	1	1	1	5	5	2	5	2	3	5	1	7	2	0	1	NA	NA	NA	NA	3	11	1	1	2	1	3	1
10	2	4	2	2	1	1	1	2	2	1	1	1	2	1	1	1	3	4	3	3	2	2	4	2	0	0	1	1	NA	NA	NA	NA	3	11	2	1	1	1	3	0
10	1	2	2	1	2	1	2	2	1	1	1	1	2	1	2	2	4	5	2	5	2	2	4	3	5	5	1	1	NA	NA	NA	NA	3	11	2	1	3	1	3	0
10	1	3	1	2	1	1	1	1	1	1	1	1	2	1	1	1	5	5	2	5	2	2	5	2	6	6	1	1	NA	NA	NA	NA	3	11	2	1	2	1	3	0
10	1	2	2	2	2	1	2	2	3	2	1	1	2	1	2	3	3	4	2	4	2	3	3	1	7	4	1	1	4	1	0	0	3	11	2	1	3	1	1	1
11	1	3	2	1	1	1	1	1	1	1	1	1	1	2	1	2	4	4	2	5	2	2	5	1	3	5	1	0	NA	NA	NA	NA	3	11	2	1	2	1	4	1
9	3	1	1	1	1	1	1	1	1	1	1	1	1	1	1	2	5	5	2	3	3	3	4	3	2	7	1	1	4	3	0	0	3	11	2	1	3	0	1	0
10	1	3	1	1	1	1	1	2	1	1	1	1	2	1	1	2	5	5	2	5	2	2	4	2	1	1	1	1	4	1	0	0	1	12	1	1	2	0	1	0
10	1	3	1	1	1	1	1	1	1	1	1	1	1	2	1	1	4	5	2	5	2	2	4	1	4	3	1	1	NA	NA	NA	NA	1	12	1	1	2	NA	4	1
9	2	3	2	1	1	1	1	1	1	1	1	1	1	1	1	2	4	5	2	5	2	2	4	2	2	6	1	1	4	1	0	0	1	12	1	1	1	1	1	0
4	2	2	3	1	3	1	2	1	1	1	1	1	1	3	2	3	5	3	3	3	3	4	5	3	7	3	1	1	2	4	0	0	1	12	2	1	1	0	1	1
8	2	2	1	2	2	1	1	2	1	1	1	1	NA	1	1	3	4	4	3	3	3	4	3	4	5	3	1	0	2	4	0	0	1	12	2	1	2	0	1	1
8	1	3	2	2	2	2	2	1	3	2	2	1	2	1	2	2	3	4	2	4	2	3	4	2	5	0	1	1	2	1	0	0	1	12	2	1	3	1	1	1
10	2	2	1	1	1	1	1	2	2	1	1	3	2	2	2	3	4	4	3	4	2	3	5	3	7	5	0	0	4	1	0	0	1	12	2	1	3	1	1	0
10	1	2	2	2	2	2	1	1	1	1	1	1	2	2	1	4	5	5	2	5	2	2	2	2	13	7	0	1	4	3	0	0	1	12	2	1	3	1	1	1
9	1	3	1	1	2	1	1	2	1	1	1	1	2	3	1	3	4	4	2	4	2	3	4	1	0	0	0	1	4	1	0	0	1	12	2	1	3	1	1	1
8	2	2	1	2	1	2	1	1	1	1	1	1	2	1	1	3	4	5	2	4	2	2	3	3	7	4	1	1	4	4	0	0	1	12	2	1	3	1	1	1
6	2	2	3	2	2	1	1	2	2	1	1	1	3	1	1	3	3	3	2	3	2	4	3	2	2	4	1	1	3	2	0	0	1	12	2	1	2	1	1	1
8	1	3	1	1	1	1	1	1	1	1	2	1	1	2	2	3	5	5	1	5	2	2	4	1	3	5	0	1	4	2	0	0	1	12	2	1	3	1	1	1
7	2	2	2	1	1	1	1	1	2	1	1	1	2	1	1	3	3	5	3	4	3	3	3	1	7	5	1	1	3	2	0	0	2	12	1	1	3	1	1	1
9	2	2	2	1	1	1	1	1	2	1	1	1	1	1	1	1	5	5	1	5	3	3	4	1	5	3	1	1	NA	NA	0	1	2	12	1	1	3	1	2	0
6	2	3	3	1	2	1	1	2	1	1	1	1	1	2	1	3	3	5	4	2	3	5	2	2	4	4	1	1	NA	NA	NA	NA	2	12	1	1	2	1	4	0
6	3	3	1	1	1	1	1	1	1	1	2	1	1	1	1	2	5	5	1	3	3	2	4	3	5	0	1	1	4	4	0	0	2	12	1	1	3	0	1	0
8	2	2	1	1	1	1	2	1	1	1	1	1	1	1	1	3	5	5	2	5	3	3	5	2	3	5	1	1	4	1	0	0	2	12	2	1	2	1	1	0
11	2	2	2	1	2	1	1	2	2	2	1	1	1	1	1	3	4	4	3	3	3	4	5	4	5	4	1	1	NA	NA	NA	NA	2	12	2	1	3	1	3	0
9	2	3	1	1	1	1	1	1	2	1	1	1	1	1	1	1	5	5	2	5	2	2	5	1	5	3	1	1	4	2	0	0	2	12	2	1	2	1	1	1
10	2	2	2	3	1	1	1	2	2	1	1	1	3	1	1	2	4	4	4	3	3	4	4	2	4	3	1	1	NA	NA	NA	NA	2	12	2	1	3	1	4	1
9	2	4	1	1	1	1	1	1	2	1	1	1	1	2	1	1	5	5	1	5	2	2	5	1	2	0	1	0	4	4	0	0	2	12	2	1	3	1	1	1
11	1	3	1	1	2	1	2	1	1	1	1	1	1	1	1	3	3	5	2	5	2	2	5	1	7	7	0	1	4	3	0	0	2	12	2	1	3	1	1	0
10	2	2	2	1	2	1	2	1	1	1	1	1	1	2	1	2	4	5	2	4	2	2	5	3	4	2	1	1	NA	NA	NA	NA	3	12	1	1	3	1	3	1
10	2	2	3	2	2	1	1	3	1	1	1	2	2	1	2	2	4	5	3	3	2	3	3	1	0	0	0	0	NA	NA	NA	NA	3	12	1	1	3	1	3	1
10	2	3	2	2	2	2	1	1	1	1	2	1	2	1	1	2	5	5	2	5	2	3	4	1	6	1	1	1	NA	NA	NA	NA	3	12	2	1	2	1	3	0
8	2	2	2	1	1	1	1	2	1	1	1	1	1	2	1	3	4	5	2	5	2	2	4	3	7	3	1	1	4	3	0	0	1	13	1	1	2	1	1	1
9	4	1	2	2	2	1	1	2	1	1	1	1	1	1	1	4	3	4	4	3	3	3	3	2	1	1	1	1	NA	NA	1	0	1	13	1	1	3	1	2	1
8	2	2	2	1	1	1	1	2	1	1	1	1	1	1	1	3	3	4	3	4	3	3	3	2	6	3	1	1	3	3	0	0	1	13	1	1	2	1	1	1
8	2	2	1	1	1	1	1	1	1	1	1	1	1	1	1	1	5	2	2	4	2	2	4	2	7	7	1	1	4	2	0	0	1	13	1	1	3	1	1	1
9	2	3	2	1	2	1	1	2	1	1	1	1	1	2	1	3	4	5	2	4	2	2	4	3	3	0	0	1	NA	NA	NA	NA	1	13	1	1	2	1	4	0
11	2	5	1	1	1	1	1	1	1	1	1	1	1	1	1	2	5	5	1	5	2	1	5	1	7	5	1	1	4	4	0	0	1	13	1	1	1	1	1	0
10	2	2	1	1	1	1	1	1	1	1	1	1	1	2	1	2	5	5	2	4	2	2	4	2	6	4	1	1	4	3	0	0	1	13	1	1	2	1	1	1
8	1	2	1	1	2	1	1	1	2	1	1	1	2	1	1	2	5	5	2	5	3	4	4	2	2	0	1	1	4	1	0	0	1	13	1	1	2	1	1	0
9	2	2	1	1	1	1	1	1	1	1	1	1	1	1	1	2	5	5	2	5	2	2	3	1	7	7	1	1	NA	NA	NA	NA	1	13	1	1	2	1	4	1
6	3	2	2	2	3	1	1	2	2	1	1	1	1	1	1	4	5	3	5	3	3	5	2	2	3	0	1	1	2	4	0	0	1	13	1	1	2	1	1	1
4	4	1	1	1	1	1	1	2	1	1	1	1	1	2	1	3	5	5	4	4	3	3	5	2	7	1	1	1	4	4	0	0	1	13	1	1	2	0	1	1
9	1	3	1	1	2	1	1	1	1	1	1	1	1	1	1	1	4	4	2	4	3	3	4	2	5	2	1	1	4	3	0	0	1	13	1	1	1	1	1	1
9	2	2	1	2	1	1	2	1	2	1	1	1	2	1	1	1	5	5	2	3	3	2	4	1	7	2	1	1	4	3	0	0	1	13	1	1	2	1	1	1
9	2	2	2	1	1	1	1	1	1	1	1	1	1	1	1	4	5	5	3	4	3	2	4	2	10	2	1	1	4	4	0	0	1	13	1	1	3	1	1	1
9	1	3	2	2	2	2	2	3	1	2	2	1	3	1	1	3	4	4	2	5	2	2	3	3	7	4	1	1	4	4	0	0	1	13	1	1	3	1	1	1
5	3	2	4	3	3	1	1	2	2	1	1	1	2	3	2	5	2	2	4	2	4	4	2	2	12	6	1	1	4	1	0	0	1	13	1	1	3	1	1	1
7	2	2	2	2	2	1	1	2	2	1	2	1	1	1	2	5	4	5	3	5	3	4	2	1	7	1	1	1	4	3	0	0	1	13	1	1	3	1	1	1
10	1	3	1	1	1	1	1	1	1	1	1	1	1	1	1	2	5	4	2	5	2	3	4	1	4	3	1	0	NA	NA	NA	NA	1	13	2	1	2	1	4	1
9	3	2	2	2	1	1	1	2	2	1	1	1	1	1	1	3	5	5	3	4	3	2	4	2	14	6	1	1	3	4	0	0	1	13	2	1	3	1	1	1
10	2	3	1	2	2	1	1	2	2	1	1	1	1	1	1	3	5	5	2	5	2	3	3	1	6	2	1	1	3	4	0	0	1	13	2	1	3	1	1	1
10	2	3	1	1	1	1	1	1	1	1	1	1	1	1	1	1	5	5	2	4	2	4	5	2	7	3	1	1	4	4	0	0	1	13	2	1	3	1	1	1
9	2	3	2	2	2	2	1	2	2	1	1	1	2	2	1	3	4	5	3	4	3	3	3	3	2	3	0	1	NA	NA	NA	NA	1	13	2	1	1	1	4	1
10	1	2	1	1	1	1	1	2	2	1	1	1	1	1	1	2	4	5	2	5	2	3	5	3	5	3	1	1	4	3	0	0	1	13	2	1	2	1	1	1
5	3	3	3	3	3	2	2	3	3	2	1	1	3	2	2	5	2	3	4	2	3	5	2	4	5	2	1	0	4	4	0	0	1	13	2	1	2	1	1	1
9	1	1	1	1	1	1	1	2	2	1	1	1	1	1	1	2	4	4	2	4	2	2	4	3	7	2	1	1	4	4	0	0	1	13	2	1	3	1	1	0
7	2	2	2	3	3	1	2	2	3	2	1	1	3	1	1	4	3	4	3	3	2	3	3	5	1	1	1	1	2	1	0	0	1	13	2	1	3	1	1	0
9	2	4	2	2	1	1	1	1	1	1	1	1	2	1	1	3	5	5	1	5	2	2	4	2	20	7	1	0	4	2	0	0	1	13	2	1	3	1	1	0
8	2	3	1	1	1	1	1	1	1	1	1	1	1	1	1	2	5	3	2	4	3	3	4	3	3	7	1	1	4	1	0	0	1	13	2	1	3	0	1	0
8	2	2	2	2	2	2	2	2	2	1	1	1	2	1	1	2	4	4	3	5	3	3	4	3	3	0	1	1	3	1	0	0	1	13	2	1	3	1	1	1
10	3	2	1	2	3	1	1	2	3	1	3	1	3	2	1	3	4	5	3	3	3	4	2	1	5	3	0	1	4	1	0	0	1	13	2	1	2	1	1	1
10	2	3	2	2	2	1	1	3	2	1	1	1	2	1	1	3	4	4	2	4	2	2	3	3	7	6	0	0	4	4	0	0	1	13	2	1	3	1	1	1
9	2	3	2	2	2	1	1	1	2	1	1	1	2	1	1	2	5	5	2	5	2	2	4	2	7	4	1	0	4	4	0	0	1	13	2	1	3	1	1	1
10	1	3	2	1	2	1	1	1	1	1	1	1	1	1	1	3	3	5	2	5	2	2	3	1	5	2	1	1	4	4	0	0	1	13	2	1	3	1	1	1
9	4	2	3	2	2	2	1	2	2	1	1	1	2	1	1	4	3	5	4	3	4	5	2	1	3	1	1	0	3	1	0	0	1	13	2	1	3	1	1	1
9	2	2	2	2	2	2	1	2	2	1	1	1	3	1	1	3	4	4	2	4	2	2	3	2	4	3	1	0	4	2	0	0	1	13	2	1	3	1	1	1
6	3	2	3	2	2	1	1	3	2	1	1	1	1	3	2	5	2	3	4	2	3	3	4	4	3	3	1	1	NA	NA	0	1	1	13	2	1	2	1	2	1
9	2	2	2	1	2	1	2	1	2	1	1	1	1	1	1	1	5	5	2	4	2	3	4	2	6	6	1	1	NA	NA	NA	NA	2	13	1	1	3	1	3	1
8	2	3	2	2	1	1	1	1	1	1	1	1	1	1	1	2	5	5	1	5	2	3	4	1	3	2	1	1	2	1	0	0	2	13	1	1	3	1	1	1
9	2	3	2	2	2	1	1	2	1	1	1	1	1	1	1	2	3	4	3	4	2	2	3	2	4	3	1	1	3	1	0	0	2	13	1	1	1	0	1	1
10	2	2	1	2	1	1	1	2	1	1	1	1	2	2	1	2	5	5	1	5	2	1	4	1	7	7	1	1	4	3	0	0	2	13	1	1	3	1	1	1
9	1	2	1	1	1	2	2	1	2	1	2	1	1	1	1	1	5	5	3	5	3	3	5	2	6	4	1	0	NA	NA	NA	NA	2	13	1	1	3	1	4	1
8	2	3	3	3	1	1	1	2	1	2	2	1	3	1	2	2	3	5	2	5	2	2	5	1	1	2	1	0	3	1	0	0	2	13	1	1	3	1	1	1
11	1	3	1	1	1	1	1	1	1	1	1	1	1	1	1	1	5	5	1	5	1	1	5	1	7	7	1	1	4	2	0	0	2	13	1	1	3	1	1	1
9	2	3	2	2	2	1	1	2	2	1	2	1	2	2	1	4	3	3	4	3	4	4	2	3	7	1	1	0	2	1	0	0	2	13	1	1	3	1	1	1
10	2	2	2	2	2	1	2	3	2	1	1	1	2	2	2	3	3	4	3	5	2	3	3	2	6	4	0	1	4	1	0	0	2	13	1	1	3	1	1	1
8	2	1	3	2	1	2	1	2	1	1	1	1	1	2	1	3	4	5	2	4	3	3	5	1	5	2	1	1	4	1	0	0	2	13	1	1	3	1	1	1
8	3	2	1	2	1	1	1	1	1	1	1	1	1	2	1	3	4	5	2	4	3	2	4	3	3	4	0	0	2	3	0	0	2	13	1	1	3	1	1	1
9	1	3	1	1	2	1	1	1	1	1	1	1	1	1	1	2	5	5	2	5	2	2	4	1	7	0	1	1	4	4	0	0	2	13	1	1	3	1	1	1
10	2	3	2	1	2	1	1	1	2	1	1	1	2	1	1	2	5	5	2	5	2	2	3	2	5	3	1	1	3	3	0	0	2	13	1	1	2	1	1	1
9	2	3	2	1	1	1	1	2	2	1	1	1	1	1	1	1	5	5	2	4	4	3	4	1	6	3	1	1	1	1	0	0	2	13	1	1	3	0	1	1
9	2	3	4	3	2	1	1	1	2	1	1	1	1	1	2	2	5	5	2	5	2	2	5	2	7	7	1	1	NA	NA	NA	NA	2	13	1	1	1	1	4	0
10	2	2	1	2	1	1	1	1	1	1	1	1	1	1	1	4	5	5	3	5	2	2	4	1	4	7	1	1	4	1	0	0	2	13	1	1	3	1	1	1
8	3	2	2	2	1	1	2	3	1	1	1	1	1	1	1	1	5	4	2	4	3	3	4	3	7	5	1	1	NA	NA	0	1	2	13	1	1	2	1	2	0
9	3	2	2	1	1	1	1	1	1	1	1	1	2	1	1	4	4	3	3	3	4	3	3	2	20	2	1	1	3	4	0	0	2	13	1	1	2	0	1	1
8	2	3	2	1	1	1	1	2	1	1	1	1	1	1	1	2	5	5	1	5	2	2	5	2	7	2	1	1	1	4	0	0	2	13	1	1	3	1	1	1
9	2	2	1	1	2	1	1	2	1	1	1	1	1	1	1	2	4	4	2	5	3	3	3	1	7	2	1	0	4	2	0	0	2	13	1	1	2	1	1	1
9	2	3	2	1	1	1	1	2	1	2	1	1	2	1	1	3	4	5	2	5	3	2	5	1	6	5	1	1	3	1	0	0	2	13	2	1	2	1	1	1
11	2	2	1	1	1	1	1	1	1	1	1	1	1	1	1	1	5	4	1	4	1	1	5	4	7	0	1	1	4	4	0	0	2	13	2	1	2	1	1	0
8	3	1	2	2	2	1	1	2	1	1	1	1	2	2	1	4	4	3	2	4	3	2	3	2	7	0	0	1	4	4	0	0	2	13	2	1	3	1	1	0
8	4	1	2	1	2	1	2	2	2	1	1	1	3	2	1	4	3	5	4	3	3	4	3	1	6	0	0	0	3	2	0	0	2	13	2	1	3	1	1	1
10	2	2	2	1	1	1	1	3	3	1	1	1	3	1	1	3	5	5	2	5	2	3	5	2	3	0	1	1	4	1	0	0	2	13	2	1	2	1	1	1
10	2	3	2	1	2	1	1	1	2	1	2	1	2	1	1	3	3	5	2	4	2	3	3	2	9	1	1	0	4	4	0	0	2	13	2	1	2	1	1	1
9	1	3	1	2	1	1	2	2	1	1	1	1	2	1	1	2	5	5	2	5	1	2	5	1	7	7	1	1	4	4	0	0	3	13	1	1	2	1	1	1
10	2	3	2	1	1	1	1	1	1	1	1	1	2	2	1	1	5	5	2	5	2	2	5	1	1	4	1	1	4	4	0	0	3	13	1	1	NA	1	1	1
10	2	2	1	1	1	1	1	1	1	1	1	1	1	1	1	3	3	4	3	3	3	2	4	3	5	4	0	0	NA	NA	NA	NA	3	13	1	1	3	1	3	1
11	2	2	2	1	1	1	2	2	1	1	1	1	1	1	1	1	4	5	2	4	3	2	4	3	5	7	0	0	NA	NA	NA	NA	3	13	2	1	2	1	3	0
11	2	3	2	1	1	1	1	1	1	1	1	1	1	1	1	3	4	5	2	4	2	2	3	3	0	3	1	1	NA	NA	NA	NA	3	13	2	1	2	1	3	1
10	2	3	2	2	2	1	1	2	2	2	2	1	2	1	1	3	3	4	2	3	2	2	4	5	5	4	1	1	NA	NA	NA	NA	3	13	2	1	2	1	3	0
11	1	3	1	2	1	2	1	2	1	1	1	1	3	1	1	1	4	4	2	3	3	3	4	2	6	6	0	0	NA	NA	NA	NA	3	13	2	1	1	1	3	0
10	2	3	1	2	1	1	1	1	2	1	1	1	1	1	1	1	4	4	2	5	2	2	5	2	7	2	1	1	4	1	0	0	1	14	1	1	3	1	1	0
9	1	2	2	1	2	1	1	1	2	1	1	1	1	1	1	4	5	5	2	5	2	3	3	2	7	2	1	1	4	4	0	0	1	14	1	1	1	1	1	0
1	5	1	4	2	2	1	1	3	1	2	2	1	1	1	1	5	3	2	4	1	4	4	2	2	5	3	1	1	NA	NA	0	1	1	14	1	1	3	1	2	1
9	2	4	1	1	1	1	1	2	2	1	1	1	2	1	1	2	5	5	2	5	2	2	4	1	7	5	1	1	3	1	0	0	1	14	1	1	3	1	1	1
10	1	3	1	1	1	1	1	2	2	1	1	1	1	1	1	2	5	5	2	5	2	2	5	1	7	7	1	1	4	3	0	0	1	14	2	1	3	1	1	1
9	2	4	1	1	2	1	1	1	1	1	1	1	2	1	1	1	4	5	2	4	1	3	4	1	7	3	1	1	NA	NA	NA	NA	1	14	2	1	2	1	4	1
8	3	2	2	1	2	1	1	2	1	1	1	1	2	1	1	2	3	4	3	4	3	3	4	2	4	1	1	1	2	3	0	0	2	14	1	1	2	1	1	1
7	1	3	2	1	1	1	1	1	1	1	1	1	1	2	1	2	5	5	2	5	2	2	5	1	5	3	1	1	4	4	0	0	2	14	1	1	2	1	1	0
10	2	2	2	2	2	2	1	1	1	1	1	1	2	1	1	2	4	5	2	4	2	3	4	2	2	0	1	1	3	2	0	0	2	14	1	1	2	1	1	1
11	1	3	1	1	1	1	1	1	1	1	1	1	1	1	1	2	4	5	1	1	1	2	5	1	7	4	1	1	NA	NA	NA	NA	2	14	1	1	3	1	3	1
5	2	3	1	1	1	1	1	1	2	1	2	1	1	2	1	1	5	5	2	5	2	2	5	3	6	7	1	1	NA	NA	NA	NA	2	14	2	1	2	1	3	0
8	3	2	3	2	2	1	1	2	2	2	2	1	2	1	1	4	2	2	4	2	4	4	2	4	7	7	0	0	4	4	0	0	2	14	2	1	2	1	1	1
9	1	3	2	2	3	1	1	1	1	2	2	1	2	2	3	3	5	5	2	5	2	3	4	1	5	3	1	0	3	4	0	0	2	14	2	1	3	1	1	1
10	2	3	1	1	2	1	1	1	2	1	1	1	2	1	1	2	2	4	3	4	3	4	3	1	6	3	1	1	3	2	0	0	2	14	2	1	3	1	1	1
5	4	2	2	2	2	1	1	3	1	2	1	1	2	1	1	4	2	3	4	3	4	5	3	4	2	3	0	0	NA	NA	NA	NA	3	14	2	1	2	1	3	1
11	2	3	1	1	1	1	1	1	1	1	1	1	1	1	2	2	5	5	2	5	2	2	5	1	6	6	1	0	NA	NA	NA	NA	3	14	2	1	3	1	3	1
8	3	2	1	2	1	1	1	2	1	1	1	1	1	1	1	2	5	5	2	3	2	3	4	2	4	7	1	1	NA	NA	NA	NA	3	14	2	1	3	1	3	1
9	2	2	1	1	1	1	1	1	1	1	1	1	1	1	1	1	5	5	1	4	2	3	4	1	17	0	1	1	2	3	0	0	1	15	1	1	3	0	1	1
8	3	4	2	1	2	1	2	1	1	2	2	1	1	2	1	3	3	3	2	3	2	3	3	2	6	5	1	1	3	2	0	0	1	15	1	1	2	1	1	1
9	2	3	1	1	1	1	1	1	1	1	1	1	1	1	1	3	5	4	2	4	2	2	5	2	7	2	1	1	4	4	0	0	1	15	1	1	3	1	1	1
10	1	4	3	1	2	1	2	2	1	1	1	1	1	1	1	1	5	5	1	5	2	2	5	2	4	2	1	0	4	1	0	0	1	15	2	1	2	1	1	1
10	1	3	2	2	1	1	1	1	1	1	2	1	1	2	1	2	5	5	2	5	2	2	4	1	3	2	1	1	4	3	0	0	1	15	2	1	2	1	1	1
10	1	3	1	1	1	NA	1	1	1	NA	1	NA	1	1	1	3	NA	5	5	5	1	NA	5	1	4	3	1	1	NA	NA	NA	NA	1	15	2	1	1	1	4	1
11	2	3	1	1	1	1	1	1	1	1	2	1	1	1	1	3	3	5	2	3	2	2	4	1	6	3	1	1	4	1	0	0	2	15	1	1	2	1	1	1
10	2	3	2	2	2	1	1	2	2	1	1	1	2	1	1	1	4	5	2	5	2	2	3	1	7	7	0	1	4	4	0	0	2	15	1	1	2	1	1	1
10	1	2	1	2	1	1	1	2	1	1	1	1	2	1	1	3	4	4	2	5	3	3	4	2	6	2	1	1	4	2	0	0	2	15	1	1	3	1	1	1
10	2	4	1	2	3	1	1	2	2	2	1	1	1	1	1	3	4	5	3	5	2	3	3	1	6	0	1	1	4	4	0	0	2	15	2	1	2	1	1	0
9	1	4	1	1	2	1	1	2	1	1	1	1	1	3	2	1	5	5	2	5	2	3	5	1	7	7	1	1	NA	NA	NA	NA	3	15	1	1	3	1	3	1
8	2	3	2	1	1	1	1	2	2	1	2	1	1	1	2	2	4	5	2	4	2	2	3	2	7	3	0	1	3	4	0	0	1	16	1	1	3	1	1	1
8	2	4	1	1	1	1	1	2	1	1	1	1	1	1	1	3	4	5	2	4	2	3	4	2	7	5	1	1	4	4	0	0	1	16	1	1	2	1	1	1
10	2	2	1	2	1	1	1	1	1	1	1	1	3	1	1	4	3	5	2	3	2	2	3	2	6	4	1	1	4	3	0	0	1	16	2	1	3	1	1	1
9	2	3	2	1	1	1	1	1	1	2	1	1	2	1	1	3	3	5	2	5	2	2	5	1	5	3	1	1	4	3	0	0	2	16	1	1	3	1	1	1
10	2	3	2	1	2	1	1	1	2	2	1	1	2	1	1	2	5	5	2	5	2	2	4	1	2	2	1	1	4	2	0	0	2	16	2	1	2	1	1	1
8	2	3	2	2	1	1	1	2	1	1	1	1	2	1	1	2	5	5	2	5	2	3	3	2	5	7	1	1	NA	NA	NA	NA	3	16	1	1	3	1	3	1
11	2	3	2	1	1	1	1	1	1	1	1	1	1	1	1	3	4	5	3	3	2	3	3	1	7	2	1	1	3	4	0	0	1	17	1	1	3	1	1	1
3	3	3	2	2	1	1	2	2	2	1	1	1	2	2	1	4	2	3	4	2	4	4	3	4	7	7	0	1	2	4	0	0	1	17	1	1	2	0	1	1
10	1	3	1	1	1	1	1	3	1	1	1	1	2	1	1	1	5	5	2	5	2	3	4	1	6	0	0	0	4	1	0	0	1	17	1	1	2	1	1	0
8	2	2	1	1	1	1	1	1	1	1	1	1	1	1	1	3	4	4	2	5	2	2	4	3	2	4	1	1	NA	NA	NA	NA	1	17	1	1	1	1	4	0
11	2	2	1	2	1	1	2	2	1	1	1	1	2	1	1	1	4	5	2	5	1	2	5	1	4	3	1	1	4	4	0	0	1	17	1	1	3	1	1	1
9	2	5	2	1	2	1	1	2	1	1	1	1	1	2	1	3	4	5	2	4	2	3	3	3	3	0	1	0	NA	NA	NA	NA	1	17	1	1	2	1	4	0
9	2	3	1	1	1	1	1	1	1	1	1	1	1	1	1	2	5	5	2	5	2	2	4	3	6	4	1	1	4	4	0	0	1	17	1	1	3	1	1	0
10	1	4	1	1	1	1	1	1	1	1	1	1	1	1	1	2	5	5	2	5	2	2	4	4	7	7	1	1	NA	NA	NA	NA	1	17	1	1	2	1	4	1
8	3	2	2	1	1	1	2	1	1	1	1	1	1	1	1	4	2	3	2	4	2	5	1	4	1	2	1	1	NA	NA	NA	NA	1	17	1	1	2	1	4	1
9	2	2	2	1	2	1	1	2	2	2	2	1	1	2	1	1	5	5	2	3	2	3	4	2	5	3	0	1	4	4	0	0	1	17	1	1	2	1	1	1
9	3	2	1	1	2	1	2	1	1	1	1	1	1	1	1	3	4	3	3	3	3	4	3	2	3	1	1	1	3	2	0	0	1	17	1	1	3	1	1	1
8	2	2	1	1	1	1	1	1	1	1	2	1	2	2	1	2	5	4	2	4	1	2	3	2	7	5	1	1	NA	NA	NA	NA	1	17	1	1	2	1	4	0
9	2	3	2	1	2	1	1	1	1	1	1	1	2	2	1	4	4	5	2	5	1	2	3	1	7	0	1	1	4	3	0	0	1	17	1	1	2	1	1	1
10	2	3	1	1	1	1	1	1	1	1	1	1	1	1	1	3	5	5	2	4	2	2	4	1	7	3	1	1	3	4	0	0	1	17	1	1	3	1	1	1
10	2	5	5	2	1	1	1	1	1	1	1	1	1	1	1	4	4	5	2	4	2	2	3	5	5	7	1	1	NA	NA	NA	NA	1	17	1	1	3	1	4	0
6	2	3	3	1	1	1	1	1	2	1	1	1	1	1	1	2	4	3	3	2	3	3	3	1	2	0	0	1	NA	NA	NA	NA	1	17	1	1	2	1	4	0
9	2	3	1	2	1	1	1	1	1	1	1	1	1	1	1	2	4	5	2	5	2	3	4	2	10	4	1	1	4	3	0	0	1	17	1	1	3	0	1	0
4	3	3	2	2	3	1	1	1	1	1	1	1	1	2	1	5	2	2	3	3	4	5	2	4	4	4	1	1	4	4	0	0	1	17	1	1	3	0	1	1
9	2	4	3	1	1	1	1	1	3	1	1	1	3	2	1	1	5	4	2	5	3	3	5	1	7	7	1	1	4	1	0	0	1	17	1	1	3	1	1	1
11	2	3	1	1	1	1	1	1	1	1	1	1	1	2	1	3	4	5	2	5	2	1	4	1	6	6	1	1	4	4	0	0	1	17	1	1	2	1	1	1
10	1	4	2	1	1	1	1	1	1	1	1	1	1	1	1	2	5	5	2	5	2	2	4	1	24	3	1	1	NA	NA	NA	NA	1	17	1	1	1	1	4	0
11	1	2	2	1	1	1	1	1	1	1	1	1	1	1	1	1	5	4	1	5	1	2	5	1	12	6	1	0	3	4	0	0	1	17	1	1	2	1	1	0
5	3	5	1	1	2	1	1	1	1	1	1	1	1	1	1	1	4	2	3	3	3	3	3	5	7	5	0	0	NA	NA	0	1	1	17	1	1	2	1	2	1
10	1	4	1	1	2	1	1	2	1	1	1	1	1	1	1	3	4	5	2	5	2	3	4	1	7	5	1	1	4	3	0	0	1	17	1	1	3	1	1	1
9	2	2	2	2	2	1	1	1	1	1	2	1	1	1	1	1	4	5	3	4	2	3	3	2	7	2	1	1	4	4	0	0	1	17	1	1	3	1	1	1
9	2	3	2	1	1	1	1	1	1	1	1	1	2	1	1	2	5	5	2	5	2	2	5	1	6	6	1	1	3	4	0	0	1	17	1	1	1	1	1	0
10	2	2	1	1	1	1	1	1	1	1	1	1	1	1	1	3	3	4	3	3	3	3	5	3	6	5	1	1	4	4	0	0	1	17	1	1	2	1	1	0
5	2	3	2	2	2	1	1	3	1	1	1	1	2	1	1	5	4	4	2	3	3	3	3	3	7	2	1	1	3	4	0	0	1	17	1	1	2	0	1	0
7	3	2	1	1	1	1	1	1	1	1	1	1	1	1	1	3	5	3	2	3	3	2	4	4	7	5	1	1	3	4	0	0	1	17	1	1	2	1	1	1
8	2	4	2	2	1	1	2	2	2	2	1	1	3	1	1	3	3	5	2	3	2	2	3	2	1	6	0	1	3	2	0	0	1	17	2	1	2	1	1	1
11	2	2	1	2	1	1	1	2	1	1	1	1	1	1	1	3	5	5	2	3	3	2	4	3	7	6	1	1	3	1	0	0	1	17	2	1	3	1	1	1
11	1	3	1	1	1	2	1	2	1	1	1	1	1	1	1	3	3	5	2	4	2	2	4	2	0	2	1	1	4	4	0	0	1	17	2	1	2	1	1	0
8	3	2	1	1	1	1	1	2	2	1	1	1	2	1	1	3	5	3	2	4	2	3	5	4	6	5	1	1	3	1	0	0	1	17	2	1	2	1	1	0
7	2	3	1	1	2	2	1	1	1	1	1	1	1	1	1	3	5	5	2	5	2	4	3	1	6	3	1	1	4	4	0	0	1	17	2	1	3	1	1	1
9	2	2	2	2	2	1	2	2	2	1	1	1	2	2	1	3	4	4	4	3	3	4	4	2	7	3	0	1	3	4	0	0	1	17	2	1	2	0	1	1
10	1	3	1	1	1	1	1	1	2	1	1	1	2	1	1	2	5	5	2	5	1	2	4	1	5	0	1	1	3	3	0	0	1	17	2	1	2	1	1	1
9	2	2	1	1	1	1	1	2	1	1	1	1	1	1	1	4	5	5	3	5	2	2	3	2	14	4	1	1	3	2	0	0	1	17	2	1	3	1	1	1
10	1	3	1	2	1	1	1	2	1	1	1	1	1	1	1	2	4	5	2	5	2	2	5	3	4	6	1	1	3	4	0	0	1	17	2	1	3	0	1	1
11	2	3	3	1	3	1	1	2	1	1	1	1	2	1	1	1	5	4	1	4	2	4	3	1	5	5	0	1	4	4	0	0	1	17	2	1	3	1	1	1
11	2	4	1	2	1	1	1	1	1	1	1	1	1	1	1	3	4	5	2	5	1	2	5	1	15	2	1	0	4	4	0	0	1	17	2	1	2	1	1	1
8	1	2	2	1	2	1	2	1	1	1	2	2	2	1	1	3	5	5	2	4	2	3	4	2	4	3	1	0	4	1	0	0	1	17	2	1	3	1	1	0
7	2	3	2	1	1	1	1	1	2	1	1	1	1	1	1	3	5	5	2	3	2	2	3	1	5	0	1	1	4	4	0	0	1	17	2	1	2	1	1	1
10	1	3	1	1	2	1	1	1	1	1	1	1	2	1	1	5	5	5	3	4	2	3	3	1	7	7	1	0	4	4	0	0	1	17	2	1	2	1	1	0
10	1	2	1	1	2	1	1	2	2	1	1	1	1	2	1	2	5	5	2	5	1	2	3	2	7	7	1	1	4	4	0	0	1	17	2	1	3	1	1	1
10	2	3	2	1	1	1	1	2	2	1	1	1	3	1	1	1	5	4	2	4	2	3	4	1	5	4	1	1	4	1	0	0	1	17	2	1	2	1	1	1
11	1	2	1	1	1	1	1	1	1	1	1	1	1	1	1	2	4	5	2	4	2	2	4	2	4	0	1	1	4	4	0	0	1	17	2	1	1	1	1	1
10	3	2	2	1	1	1	1	1	1	1	1	1	1	1	1	2	4	5	2	4	2	2	4	4	6	5	1	1	3	3	0	0	1	17	2	1	2	1	1	1
10	1	4	1	1	2	3	2	2	1	1	1	1	1	1	2	1	4	5	1	5	1	1	4	1	7	7	0	1	4	3	0	0	1	17	2	1	3	0	1	1
6	2	3	2	2	2	1	1	3	1	1	1	1	1	1	1	4	2	4	3	3	3	3	3	1	4	2	0	1	3	2	0	0	1	17	2	1	3	1	1	0
8	2	2	2	1	1	1	1	2	1	1	1	1	1	1	1	3	4	5	3	4	2	2	3	2	7	5	1	1	4	3	0	0	1	17	2	1	2	1	1	1
11	1	3	2	2	2	1	2	1	3	1	1	1	1	1	1	4	5	5	2	5	2	2	3	1	7	6	1	1	3	4	0	0	1	17	2	1	2	1	1	1
10	2	4	2	1	1	1	1	1	1	1	1	1	1	1	1	1	4	5	1	5	2	2	5	2	7	5	0	1	4	3	0	0	2	17	1	1	3	1	1	1
9	2	3	2	1	1	1	1	1	1	1	1	1	1	1	1	1	4	5	2	5	2	2	5	1	2	3	1	0	3	4	0	0	2	17	1	1	2	1	1	0
7	3	2	2	1	1	1	2	1	1	1	1	1	1	2	1	3	4	5	2	4	3	3	3	3	5	3	1	1	4	3	0	0	2	17	1	1	3	1	1	0
9	2	2	2	2	1	1	1	1	1	1	1	1	1	1	1	2	5	5	2	5	4	4	4	2	4	2	1	1	3	1	0	0	2	17	1	1	2	1	1	1
8	3	2	1	1	1	1	1	1	1	1	1	1	1	1	1	4	4	5	3	4	3	4	5	2	6	0	1	1	3	4	0	0	2	17	1	1	3	1	1	1
11	1	3	2	1	1	1	1	1	1	1	1	1	1	1	1	2	5	5	2	5	2	2	5	1	7	4	1	1	4	3	0	0	2	17	1	1	2	1	1	1
7	3	3	2	2	1	1	1	1	1	1	1	1	1	1	1	2	5	5	3	5	3	2	4	2	14	3	1	1	4	3	0	0	2	17	1	1	3	1	1	1
9	2	2	2	1	1	1	2	2	1	1	1	1	2	1	1	1	5	5	2	4	3	3	4	3	6	7	1	1	NA	NA	NA	NA	2	17	1	1	2	1	3	1
10	2	2	2	2	1	1	1	2	1	1	1	1	1	1	1	3	4	5	2	5	2	2	5	1	3	3	1	1	4	2	0	0	2	17	1	1	1	1	1	1
8	3	2	3	1	2	2	1	2	2	1	1	2	1	1	2	2	5	4	2	4	3	3	3	1	10	7	1	1	4	1	0	0	2	17	1	1	2	1	1	1
7	2	3	2	1	2	1	1	1	1	1	2	1	2	1	2	2	5	4	3	5	3	4	4	3	5	3	1	1	4	1	0	0	2	17	1	1	2	1	1	0
6	3	2	1	2	2	1	1	2	2	1	1	1	2	1	1	4	4	5	2	4	2	1	2	3	7	5	1	1	4	4	0	0	2	17	1	1	3	1	1	0
6	3	3	3	2	3	1	1	3	1	1	1	2	1	2	1	3	4	4	3	3	3	4	2	4	7	2	1	1	3	4	0	0	2	17	1	1	3	1	1	1
9	2	3	2	1	1	1	1	1	1	1	1	1	1	1	1	2	4	4	2	5	2	2	4	2	3	0	0	1	4	1	0	0	2	17	1	1	3	1	1	0
8	2	4	2	1	1	1	1	1	1	1	1	1	1	1	1	2	4	5	2	5	3	2	5	1	5	5	1	1	4	1	0	0	2	17	1	1	2	1	1	1
11	2	3	2	1	1	1	1	2	1	2	1	1	2	1	1	3	3	5	3	5	2	3	4	1	4	2	1	1	4	1	0	0	2	17	2	1	2	1	1	1
9	2	2	2	1	1	1	1	1	1	1	1	1	1	1	1	2	5	5	1	4	2	2	4	3	7	6	1	1	NA	NA	NA	NA	2	17	2	1	3	1	3	0
9	2	3	2	1	1	1	1	2	1	1	1	1	1	1	2	1	5	5	2	4	3	2	5	3	6	0	1	1	4	4	0	0	2	17	2	1	3	1	1	1
11	1	2	1	1	1	1	1	1	1	1	1	1	1	1	1	2	5	5	1	5	1	2	5	2	2	5	1	0	4	4	0	0	2	17	2	1	3	1	1	1
7	3	2	3	1	2	2	2	3	1	1	1	1	2	1	1	4	2	4	3	3	3	3	3	4	7	5	1	1	2	4	0	0	2	17	2	1	2	1	1	0
10	2	2	1	1	2	1	1	2	1	1	1	1	1	1	1	3	2	3	2	3	2	2	3	1	7	7	1	1	NA	NA	0	1	2	17	2	1	2	1	2	1
9	2	3	1	2	2	1	1	1	2	1	1	1	1	1	1	3	5	5	2	4	2	3	4	1	7	4	0	1	4	3	0	0	2	17	2	1	3	1	1	1
9	1	3	1	1	1	1	1	1	1	1	1	1	1	1	1	2	4	4	2	4	2	2	4	1	7	7	1	1	3	1	0	0	2	17	2	1	2	1	1	1
9	3	2	2	1	1	1	1	2	1	1	2	1	1	2	2	2	5	4	2	3	2	2	4	3	1	6	1	0	4	1	0	0	2	17	2	1	2	1	1	1
9	2	4	2	1	2	1	1	2	2	2	2	1	2	2	2	2	5	5	2	5	2	3	3	1	1	0	0	1	4	1	0	0	2	17	2	1	3	1	1	1
11	1	2	1	1	1	1	1	1	1	1	1	1	1	1	1	2	3	5	5	5	5	3	5	1	7	3	1	1	2	2	0	0	2	17	2	1	3	1	1	0
8	3	2	2	2	1	1	2	2	1	1	1	1	1	1	1	2	5	5	2	4	2	2	5	3	7	4	1	0	4	3	0	0	2	17	2	1	3	1	1	0
10	1	2	2	1	2	1	1	2	1	1	1	1	2	1	1	3	5	5	2	5	1	2	4	1	5	3	1	1	4	3	0	0	2	17	2	1	2	1	1	1
9	2	2	2	1	2	2	1	3	1	1	1	1	2	1	1	3	3	5	3	3	3	3	5	2	7	6	1	0	3	1	0	0	2	17	2	1	2	1	1	1
9	2	3	2	2	2	1	1	1	1	1	1	1	1	1	1	3	5	5	2	4	2	2	4	1	7	7	1	1	4	4	0	0	2	17	2	1	2	1	1	1
9	2	2	2	1	1	1	1	1	1	1	1	1	2	1	1	2	4	5	2	4	2	2	5	2	5	4	1	1	NA	NA	NA	NA	2	17	2	1	2	1	3	1
9	2	2	2	3	1	1	1	1	2	1	1	1	1	1	1	2	5	5	2	5	2	2	5	1	7	7	1	1	3	4	0	0	2	17	2	1	2	1	1	1
9	2	3	1	1	2	1	1	2	1	1	1	1	2	2	1	3	4	5	2	4	3	3	4	2	5	4	1	1	2	2	0	0	2	17	2	1	2	1	1	1
8	3	2	2	2	1	1	1	1	3	1	1	1	2	1	1	3	4	4	2	4	2	3	4	2	3	2	0	0	4	1	0	0	2	17	2	1	3	1	1	0
10	3	2	1	1	1	1	1	3	1	1	1	1	1	1	1	1	4	5	2	3	2	2	5	3	3	3	1	1	3	4	0	0	2	17	2	1	2	1	1	1
8	2	2	2	1	1	1	1	1	2	1	1	1	1	1	1	2	4	5	2	4	2	2	4	1	8	2	1	1	4	4	0	0	2	17	2	1	1	1	1	0
11	1	3	2	2	1	1	1	2	2	1	1	1	2	1	1	1	5	5	2	5	2	2	5	1	7	5	1	1	NA	NA	NA	NA	2	17	2	1	2	1	4	1
9	2	2	1	1	1	1	1	1	1	1	1	1	1	1	1	1	5	5	1	5	2	2	5	1	3	3	1	1	2	4	0	0	2	17	2	1	2	1	1	0
8	2	2	1	2	2	1	1	1	1	1	1	1	2	1	1	4	4	4	3	4	2	3	4	1	2	2	1	1	4	1	0	0	2	17	2	1	2	1	1	1
7	2	2	2	2	2	1	1	2	2	2	2	1	1	2	1	4	3	3	4	3	3	4	3	4	6	5	1	1	4	3	0	0	2	17	2	1	2	1	1	1
10	3	2	4	3	3	2	1	2	2	3	3	1	3	2	2	3	4	3	3	3	3	5	3	3	4	4	1	0	NA	NA	NA	NA	2	17	2	1	2	1	4	1
9	3	2	2	1	2	1	1	2	1	1	1	1	1	2	1	4	4	4	2	3	3	4	3	2	7	5	1	1	NA	NA	NA	NA	2	17	2	1	2	1	4	1
10	2	4	2	1	1	1	1	1	1	1	1	1	1	1	1	3	3	5	1	3	2	2	5	2	3	1	1	1	3	4	0	0	2	17	2	1	3	1	1	1
10	2	3	2	1	1	1	1	1	2	1	2	1	1	2	1	2	5	5	2	5	2	2	5	1	5	4	1	1	NA	NA	NA	NA	3	17	1	1	2	1	3	1
11	1	3	2	1	1	1	1	1	1	1	1	1	1	1	1	2	5	5	2	5	2	2	5	1	7	5	1	1	4	4	0	0	3	17	1	1	2	1	1	1
11	2	3	2	1	1	1	1	1	1	1	2	1	1	1	1	1	5	5	1	5	2	2	5	1	7	0	1	1	NA	NA	NA	NA	3	17	1	1	3	1	3	1
10	2	3	1	1	1	1	1	1	1	1	1	1	1	1	1	1	4	5	2	5	1	2	5	1	7	7	1	1	NA	NA	NA	NA	3	17	1	1	2	1	3	1
10	2	3	2	1	1	1	1	2	2	1	1	1	1	1	1	2	4	4	2	3	2	3	4	1	2	1	1	0	NA	NA	NA	NA	3	17	1	1	2	1	3	1
10	1	2	2	1	1	1	1	2	1	1	1	1	1	1	1	1	5	5	1	5	2	2	5	2	7	7	1	1	NA	NA	NA	NA	3	17	1	1	2	1	3	1
10	2	2	2	1	1	1	1	1	1	1	1	2	1	2	2	1	5	5	2	5	2	3	5	1	7	7	1	1	NA	NA	NA	NA	3	17	1	1	2	1	3	1
10	2	2	2	1	1	1	1	1	1	1	1	1	1	1	1	2	4	5	2	5	2	1	5	1	5	6	1	1	NA	NA	NA	NA	3	17	1	1	2	1	3	1
10	1	2	1	2	2	2	1	2	2	2	2	1	1	1	1	1	3	5	1	5	1	1	5	2	2	7	0	0	NA	NA	NA	NA	3	17	1	1	2	1	3	1
11	1	4	2	2	2	1	1	1	2	1	1	1	1	1	1	1	4	3	3	2	2	3	3	2	5	5	1	1	4	4	0	0	3	17	1	1	3	1	1	1
11	2	3	2	1	1	1	1	1	1	1	1	1	2	1	1	1	4	5	5	4	1	2	5	2	4	0	1	1	NA	NA	NA	NA	3	17	1	1	1	1	3	0
8	2	2	2	1	2	1	1	2	1	1	1	1	1	2	1	1	5	5	2	5	2	3	4	3	3	4	1	1	NA	NA	NA	NA	3	17	1	1	3	1	3	1
11	3	1	2	1	1	1	1	1	1	1	1	1	1	1	1	3	3	4	4	3	4	4	5	3	1	0	0	0	NA	NA	NA	NA	3	17	2	1	2	1	3	1
11	2	3	2	2	1	2	1	1	2	1	1	1	2	2	2	4	5	5	2	5	2	2	3	3	5	5	1	0	NA	NA	NA	NA	3	17	2	1	2	1	3	0
11	1	3	1	1	1	1	1	2	1	1	1	1	2	1	1	1	5	5	1	5	1	1	5	1	5	5	1	0	4	4	0	0	3	17	2	1	2	1	1	1
7	3	1	3	2	2	3	2	3	1	2	2	1	2	1	2	3	3	3	4	3	3	4	3	5	7	6	1	0	NA	NA	NA	NA	3	17	2	1	2	1	3	0
11	2	3	2	2	1	1	2	2	2	2	1	1	2	1	1	2	4	5	2	4	3	2	4	1	4	0	1	1	NA	NA	NA	NA	3	17	2	1	1	1	3	1
11	2	3	1	2	1	1	1	1	2	1	2	1	1	2	1	1	5	5	1	5	2	1	5	1	2	5	0	1	4	1	0	0	3	17	2	1	3	1	1	1
8	3	2	2	1	2	1	1	3	1	2	1	1	1	2	2	3	4	4	3	3	2	3	3	2	7	7	0	1	4	1	0	0	1	18	1	1	3	1	1	0
10	2	2	1	1	1	1	1	2	1	1	1	1	3	1	1	1	5	5	1	5	2	2	3	3	2	3	1	1	3	4	0	0	1	18	1	1	3	1	1	1
8	2	3	1	1	1	1	1	2	1	1	1	1	2	1	1	2	5	5	2	4	3	2	5	2	3	3	1	0	3	1	0	0	1	18	1	1	3	1	1	1
7	3	2	2	2	2	1	1	2	1	1	2	1	1	1	1	3	4	4	2	3	2	2	3	2	0	0	1	1	3	4	0	0	1	18	1	1	1	0	1	1
10	1	3	2	1	1	1	1	2	1	1	1	1	1	1	1	2	4	5	2	5	2	2	4	2	5	4	1	1	3	4	0	0	1	18	1	1	2	1	1	0
9	2	3	2	2	3	1	1	1	2	3	3	2	1	2	3	3	4	5	3	4	3	4	2	2	2	0	1	1	4	1	0	0	1	18	1	1	2	1	1	0
9	1	2	1	1	1	1	1	1	1	1	1	1	1	1	1	1	5	5	2	5	2	3	3	3	3	2	1	1	4	1	0	0	1	18	1	1	2	1	1	0
9	1	3	2	2	3	2	2	3	3	2	2	1	2	2	2	1	4	3	2	5	2	4	2	2	3	6	0	1	3	1	0	0	1	18	2	1	2	1	1	0
8	2	4	3	2	2	2	1	2	1	1	1	1	2	2	1	3	3	3	3	2	3	3	2	4	5	4	0	0	NA	NA	1	0	1	18	2	1	2	1	2	0
6	3	3	3	1	1	1	1	1	1	1	1	1	3	1	1	2	4	4	4	3	4	5	3	1	7	4	1	0	4	4	0	0	1	18	2	1	NA	1	1	0
10	1	3	1	1	1	1	1	1	1	1	1	1	2	1	1	3	5	5	3	5	2	2	5	3	3	1	1	0	3	1	0	0	1	18	2	1	3	1	1	0
10	2	3	2	1	2	1	1	2	1	1	1	1	1	2	1	3	3	5	3	4	3	4	3	3	3	2	1	1	3	2	0	0	1	18	2	1	3	0	1	1
8	2	2	2	1	2	2	1	2	2	1	1	1	1	1	1	1	5	5	2	4	1	2	5	5	7	7	1	1	4	4	0	0	1	18	2	1	3	1	1	0
7	2	2	2	2	2	2	1	2	1	2	2	1	2	1	1	5	5	4	4	2	5	4	2	4	5	5	1	1	4	4	0	0	1	18	2	1	1	1	1	0
2	3	4	3	1	1	1	1	1	1	1	1	1	1	1	2	4	5	2	3	5	2	3	1	4	7	6	1	1	NA	NA	NA	NA	1	18	2	1	1	1	4	0
8	2	3	2	3	2	1	1	2	2	2	1	1	1	1	1	2	4	5	2	5	2	2	4	1	21	1	0	1	NA	NA	1	0	2	18	1	1	2	1	2	1
8	2	3	2	2	2	1	2	2	1	1	1	1	1	1	1	2	4	5	2	4	3	3	3	3	7	7	0	1	3	4	0	0	2	18	1	1	2	1	1	0
9	2	2	2	1	2	1	1	1	1	1	1	1	2	1	1	1	5	5	2	5	2	2	3	1	7	5	1	1	4	3	0	0	2	18	1	1	3	1	1	1
8	1	2	2	1	2	1	2	1	1	1	1	1	2	1	1	1	4	5	2	5	3	2	5	3	7	3	1	1	4	3	0	0	2	18	1	1	2	1	1	0
9	3	1	1	1	2	1	2	2	1	1	1	1	1	1	1	2	4	5	2	4	3	3	3	2	7	6	1	1	4	4	0	0	2	18	1	1	2	1	1	1
9	2	3	2	2	1	1	1	1	1	1	1	1	1	1	1	2	4	5	2	4	2	2	3	2	7	6	1	0	2	4	0	0	2	18	1	3	2	1	1	0
9	2	3	2	2	2	1	1	1	2	1	1	1	1	1	1	2	3	5	2	5	3	3	3	2	7	6	1	1	3	4	0	0	2	18	1	3	2	1	1	1
9	1	4	1	3	2	1	2	2	1	1	1	1	3	2	1	3	3	4	2	3	2	3	3	2	7	6	1	0	NA	NA	NA	NA	2	18	2	1	2	1	4	1
7	2	2	2	2	1	2	2	1	1	1	1	1	1	1	1	2	5	1	2	3	2	2	5	1	7	6	1	1	3	3	0	0	2	18	2	3	2	1	1	1
9	2	3	2	1	2	1	1	1	2	1	1	1	2	1	1	2	4	5	2	4	2	2	4	1	6	4	1	0	4	4	0	0	2	18	2	1	3	0	1	1
9	2	3	2	1	2	1	1	2	2	2	1	1	3	1	1	2	4	5	1	5	2	3	4	1	0	2	1	1	NA	NA	NA	NA	2	18	2	1	3	1	4	1
11	1	3	2	2	1	1	1	2	2	1	1	1	2	1	1	3	5	5	2	4	2	2	3	2	7	2	1	1	4	4	0	0	2	18	2	3	3	1	1	1
10	1	3	2	1	2	1	1	2	1	1	1	1	1	2	1	3	4	3	2	4	4	3	4	2	7	5	1	1	4	1	0	0	3	18	1	3	3	1	1	0
7	2	3	3	2	1	2	1	2	1	1	1	1	2	1	1	3	3	3	3	3	3	3	4	2	6	6	1	0	NA	NA	NA	NA	3	18	1	3	2	1	3	0
10	2	3	1	1	2	1	1	1	1	1	1	1	1	1	1	3	4	4	3	4	4	3	4	3	7	6	1	1	NA	NA	NA	NA	3	18	1	1	3	1	3	1
11	1	3	2	2	2	1	1	2	1	2	1	1	2	1	1	1	4	5	2	5	2	2	5	2	4	7	1	0	NA	NA	NA	NA	3	18	2	1	2	1	3	0
10	1	2	1	2	2	2	1	2	1	1	1	1	2	1	1	1	5	5	1	5	2	2	4	1	5	4	1	0	4	4	0	0	3	18	2	1	3	1	1	1
10	2	3	1	2	1	1	1	2	2	1	1	1	2	1	1	2	5	5	2	5	1	2	5	1	2	4	1	0	NA	NA	NA	NA	3	18	2	1	2	1	3	0
10	1	3	1	1	1	1	1	2	1	2	1	1	2	1	1	1	4	5	2	4	2	2	5	2	7	2	1	1	NA	NA	NA	NA	3	18	2	1	3	1	3	1
9	2	3	2	2	1	2	1	1	2	1	1	1	2	2	1	2	5	5	3	5	2	3	4	3	7	0	1	1	3	4	0	0	1	19	1	1	2	1	1	0
10	2	2	1	2	1	2	2	1	1	1	1	1	2	1	1	2	5	5	2	4	2	2	3	2	6	5	1	1	4	4	0	0	1	19	1	1	3	0	1	1
10	2	3	1	1	1	1	2	1	1	1	1	1	2	1	1	1	5	5	2	5	1	2	3	1	7	4	1	1	4	4	0	0	1	19	1	1	2	0	1	0
9	2	3	2	1	1	1	1	1	2	1	1	1	2	2	1	3	4	5	2	4	2	2	4	2	10	5	1	1	2	4	0	0	1	19	1	1	1	1	1	0
10	1	3	2	2	1	1	1	1	2	1	2	1	2	1	2	3	4	5	2	5	2	2	3	3	2	3	1	1	2	4	0	0	1	19	1	1	3	1	1	1
9	3	2	1	1	1	1	1	1	1	1	1	1	1	2	1	5	4	5	3	5	3	2	4	1	10	1	1	1	4	4	0	0	1	19	1	1	3	1	1	1
9	2	3	2	1	2	2	1	1	1	1	1	1	2	1	1	3	5	5	2	5	2	3	3	1	7	3	1	1	4	4	0	0	1	19	1	1	3	1	1	1
9	2	2	2	1	1	1	1	1	2	2	2	1	2	1	1	2	4	4	2	4	3	2	4	3	3	2	1	0	3	1	0	0	1	19	1	1	2	1	1	0
9	1	3	2	2	2	1	1	2	2	2	1	1	2	1	2	5	4	4	2	4	2	2	2	5	10	7	1	1	4	4	0	0	1	19	1	1	2	0	1	1
3	4	2	3	2	3	1	1	1	2	2	1	1	1	2	2	5	2	2	4	2	5	5	1	2	6	0	1	1	4	3	0	0	1	19	1	1	3	1	1	1
10	1	3	1	1	1	1	2	2	1	1	1	1	1	1	1	4	4	5	3	5	1	2	4	1	7	0	1	1	4	4	0	0	1	19	1	1	3	1	1	1
10	3	2	1	1	1	1	1	1	1	1	1	1	1	1	1	3	3	4	2	4	2	2	5	3	7	3	1	1	3	1	0	0	1	19	1	1	2	1	1	0
11	1	3	1	1	2	1	2	1	2	1	1	1	1	1	1	3	3	5	3	5	2	2	5	2	7	0	1	1	2	4	0	0	1	19	1	1	1	1	1	1
9	2	3	2	2	1	2	1	1	2	1	1	1	2	2	1	3	3	5	2	4	2	2	3	3	4	3	1	1	NA	NA	NA	NA	1	19	1	1	2	1	4	0
8	3	3	4	1	2	2	1	2	1	1	3	1	2	1	1	1	5	5	2	4	2	4	3	1	4	2	0	1	NA	NA	NA	NA	1	19	1	1	1	1	4	0
6	3	3	2	1	3	1	3	3	1	1	1	1	2	2	1	5	5	5	3	2	2	2	2	2	10	7	0	0	4	1	0	0	1	19	1	1	2	0	1	1
9	2	2	1	2	1	1	1	2	3	1	1	1	1	1	1	1	4	5	3	3	3	4	4	3	7	0	1	1	4	4	0	0	1	19	1	1	3	1	1	0
10	2	2	1	2	1	1	1	2	1	1	1	1	1	2	1	3	4	4	2	3	2	2	3	3	14	4	1	1	NA	NA	NA	NA	1	19	1	1	2	1	4	0
8	3	2	3	1	2	1	1	1	2	1	1	1	2	2	1	3	4	4	3	3	3	4	5	2	6	3	1	1	NA	NA	NA	NA	1	19	1	1	2	1	4	0
8	2	2	1	1	2	1	1	2	2	1	1	1	1	1	1	2	5	4	2	5	3	3	4	1	5	2	1	1	4	2	0	0	1	19	1	1	3	1	1	1
9	1	3	1	1	1	1	1	1	1	1	1	1	1	1	1	1	5	5	1	5	1	1	5	1	7	4	1	1	4	2	0	0	1	19	1	1	2	1	1	0
11	2	2	2	1	1	1	1	1	1	1	1	1	1	2	1	2	5	5	2	5	1	2	5	1	7	6	1	1	4	4	0	0	1	19	1	1	1	1	1	0
9	2	2	2	2	1	1	1	2	2	1	2	1	1	2	2	2	3	5	2	4	3	2	4	1	3	6	1	0	3	3	0	0	1	19	1	1	3	0	1	1
8	2	2	2	1	2	2	1	2	1	1	1	1	2	2	1	4	2	4	3	3	2	4	3	4	8	5	1	0	4	4	0	0	1	19	1	1	1	1	1	0
5	2	3	2	2	1	1	1	3	1	1	1	1	1	1	1	2	4	2	4	2	4	3	2	4	6	5	1	1	4	1	0	0	1	19	1	1	2	1	1	0
9	2	3	1	1	1	1	1	1	1	1	1	1	1	1	1	1	5	5	2	5	3	3	4	1	6	3	1	1	4	4	0	0	1	19	1	1	1	1	1	0
9	2	3	2	1	2	1	1	2	2	1	1	1	1	2	2	1	5	5	2	5	2	3	3	3	1	0	1	1	3	1	0	0	1	19	1	1	2	1	1	0
11	2	1	2	1	1	1	1	2	2	1	1	1	1	1	1	2	5	4	1	4	2	3	3	3	15	7	1	1	NA	NA	NA	NA	1	19	1	1	2	1	4	0
10	2	3	2	1	2	2	1	1	2	1	1	1	1	2	1	2	4	5	2	4	2	2	4	2	7	3	0	1	4	4	0	0	1	19	1	1	2	1	1	1
6	2	2	2	1	2	1	1	2	1	1	1	1	1	2	1	1	5	5	2	4	3	4	4	1	5	0	1	1	3	4	0	0	1	19	1	1	2	1	1	0
9	1	3	1	1	1	1	1	1	1	1	1	1	2	1	1	3	5	5	2	5	3	4	4	3	6	2	1	1	3	2	0	0	1	19	1	1	3	1	1	0
11	1	3	1	1	1	1	1	2	2	1	1	1	1	1	1	2	5	5	1	5	1	1	5	1	7	1	1	1	4	4	0	0	1	19	1	1	2	1	1	1
11	1	3	1	2	1	2	1	1	2	1	1	1	1	2	1	3	3	5	1	4	1	2	4	2	20	3	1	1	3	1	0	0	1	19	1	1	3	0	1	1
9	1	2	1	1	1	1	2	2	1	1	1	1	1	1	1	1	5	5	2	5	2	2	5	2	4	2	0	1	4	4	0	0	1	19	1	1	1	1	1	0
9	2	3	2	2	1	1	1	1	2	1	1	1	2	1	1	2	5	5	2	5	2	2	5	2	6	2	1	0	3	4	0	0	1	19	1	1	3	1	1	1
8	2	2	1	1	1	1	1	2	2	1	1	1	2	2	1	5	3	2	4	2	3	4	2	2	7	7	1	1	4	4	0	0	1	19	1	1	2	1	1	1
6	3	2	3	3	2	2	2	2	3	1	1	1	1	2	1	3	5	5	3	4	3	3	4	1	3	3	1	1	3	1	0	0	1	19	1	1	3	1	1	1
10	2	1	2	1	1	1	1	1	1	1	1	1	2	2	1	3	4	5	2	5	3	2	3	2	2	1	1	1	4	1	0	0	1	19	1	1	3	1	1	0
9	3	1	2	1	1	1	1	1	1	1	2	1	1	2	1	5	4	5	5	3	3	2	5	4	5	0	0	1	4	4	0	0	1	19	1	1	2	1	1	0
8	2	3	2	2	2	1	1	2	1	1	1	1	2	1	2	2	5	5	2	4	3	3	3	3	7	7	1	1	4	1	0	0	1	19	1	1	3	0	1	0
8	2	4	2	2	2	1	1	3	2	1	1	1	2	1	1	3	4	3	3	3	4	4	2	2	7	4	0	0	4	4	0	0	1	19	2	1	1	1	1	0
1	4	3	1	3	2	1	1	2	2	1	1	1	1	1	1	4	5	2	5	2	4	4	2	5	7	7	1	1	4	4	0	0	1	19	2	1	2	1	1	0
9	3	2	2	2	2	2	1	3	3	1	1	1	2	2	1	4	3	3	3	5	2	3	3	3	5	2	0	1	3	1	0	0	1	19	2	1	1	1	1	1
10	4	2	1	1	1	1	1	3	1	1	1	1	2	1	1	3	3	4	2	3	3	2	3	3	14	4	1	1	4	1	0	0	1	19	2	1	3	1	1	1
10	2	2	3	2	2	1	2	2	2	1	1	1	2	1	1	3	4	5	2	3	2	3	2	2	10	0	1	1	3	4	0	0	1	19	2	1	2	1	1	1
9	2	4	2	1	1	1	1	2	1	1	1	1	2	1	1	2	5	5	2	5	2	2	4	2	7	0	1	1	NA	NA	NA	NA	1	19	2	1	2	1	4	0
10	3	1	1	1	2	1	2	3	2	1	1	1	3	1	1	4	4	4	4	3	3	3	2	1	7	0	1	1	3	4	0	0	1	19	2	1	2	1	1	1
9	2	4	2	1	1	1	1	2	2	1	1	1	2	1	1	1	5	5	2	5	3	3	5	4	5	2	1	1	3	2	0	0	1	19	2	1	3	1	1	1
8	3	2	2	2	2	1	1	2	2	1	1	1	1	1	1	2	4	4	2	4	3	3	4	3	1	2	1	1	3	2	0	0	1	19	2	1	3	1	1	1
8	2	3	2	2	1	2	2	1	1	1	2	1	2	2	1	2	5	4	2	4	3	2	4	4	7	7	0	1	3	3	0	0	1	19	2	1	2	1	1	0
9	2	3	1	2	2	1	1	2	2	1	1	1	1	1	1	2	3	4	3	4	2	2	3	3	5	6	1	1	3	1	0	0	1	19	2	1	2	1	1	1
8	2	3	2	3	3	2	1	1	2	1	1	1	3	1	1	5	3	4	4	2	3	3	2	3	1	2	1	1	NA	NA	NA	NA	1	19	2	1	3	1	4	0
9	2	3	2	2	2	1	1	1	1	1	1	1	2	1	1	5	2	5	3	4	3	3	2	1	7	1	1	1	4	4	0	0	1	19	2	1	2	0	1	1
9	3	2	2	2	2	1	1	2	2	1	2	1	2	2	2	4	3	4	3	4	2	3	4	3	14	7	1	1	3	3	0	0	1	19	2	1	3	1	1	0
10	3	2	2	2	1	1	1	1	2	1	1	1	1	1	1	1	4	5	2	5	2	2	5	3	14	7	1	1	4	4	0	0	1	19	2	1	2	1	1	1
10	2	3	1	1	1	2	2	3	2	2	1	1	2	1	2	3	4	4	2	4	2	2	4	3	3	1	1	0	3	3	0	0	1	19	2	1	1	1	1	0
8	3	3	2	1	2	2	2	3	2	2	2	1	2	1	2	5	2	3	4	2	3	4	1	5	6	7	1	1	3	4	0	0	1	19	2	1	NA	0	1	1
9	1	4	2	1	2	1	2	2	1	1	1	1	2	2	1	1	4	5	2	5	1	2	4	2	7	3	1	1	3	4	0	0	1	19	2	1	2	1	1	0
7	2	1	1	1	1	1	1	1	1	1	1	1	1	1	1	2	4	4	2	3	2	2	3	4	7	2	1	1	4	4	0	0	1	19	2	1	2	1	1	0
9	2	1	2	1	2	1	1	1	3	1	1	1	1	1	1	4	3	3	3	2	3	3	3	3	7	0	1	1	3	4	0	0	1	19	2	1	2	1	1	0
9	2	3	2	1	1	1	1	1	1	1	1	1	2	2	1	2	4	5	2	5	2	3	3	1	4	3	1	0	2	4	0	0	1	19	2	1	2	1	1	1
8	2	3	2	1	2	1	1	2	1	1	1	1	1	1	1	3	4	5	2	5	2	3	3	1	5	1	1	1	4	4	0	0	1	19	2	1	2	1	1	1
10	1	4	1	1	2	1	1	1	2	1	1	1	2	1	1	2	5	5	2	5	2	2	4	2	3	6	1	1	4	2	0	0	1	19	2	1	3	1	1	0
7	3	2	2	2	1	1	1	3	2	3	1	1	2	1	1	4	3	4	4	3	3	2	3	5	6	2	1	1	4	4	0	0	1	19	2	1	2	1	1	0
9	1	3	2	1	2	1	1	1	1	1	1	1	2	1	1	3	4	5	3	4	3	3	3	2	7	5	0	1	4	4	0	0	1	19	2	1	3	1	1	1
8	3	2	3	3	2	2	2	2	2	1	1	1	2	1	1	1	4	4	3	3	3	4	2	3	7	2	1	1	3	4	0	0	1	19	2	1	2	1	1	1
10	3	3	3	2	3	1	2	2	2	2	3	2	3	3	3	4	4	3	2	3	3	5	1	2	1	0	1	0	2	3	0	0	1	19	2	1	2	1	1	0
10	2	4	2	2	2	1	2	2	3	1	1	1	3	1	1	3	4	4	3	3	3	3	2	2	3	2	1	1	NA	NA	NA	NA	1	19	2	1	1	1	4	0
8	3	2	2	2	1	2	1	1	1	1	1	1	2	1	1	3	3	4	2	4	5	2	5	1	2	4	1	1	2	1	0	0	1	19	2	1	3	0	1	1
8	3	3	2	2	1	1	1	2	1	1	1	1	2	2	1	1	5	5	2	4	2	2	4	1	3	3	1	1	3	4	0	0	1	19	2	1	2	1	1	1
9	2	3	1	1	2	1	1	2	2	1	1	1	2	1	1	3	5	5	2	5	2	2	4	2	7	4	1	1	4	2	0	0	1	19	2	1	2	1	1	0
9	1	2	2	1	2	1	1	1	1	3	1	1	1	2	1	3	4	5	2	3	2	2	3	1	6	4	1	1	3	2	0	0	2	19	1	1	3	1	1	1
9	2	2	2	1	1	1	1	1	2	1	1	1	1	2	1	2	5	5	2	5	2	2	3	1	9	4	1	1	4	2	0	0	2	19	1	1	3	1	1	1
10	2	2	1	1	1	1	1	1	1	1	1	1	2	1	1	2	5	5	2	5	2	2	5	1	7	3	1	1	4	1	0	0	2	19	1	1	3	1	1	1
9	2	2	1	1	2	1	1	1	1	1	1	1	1	1	1	4	4	5	2	5	2	3	3	1	7	2	1	1	2	3	0	0	2	19	1	1	2	1	1	1
11	2	3	3	1	1	1	1	1	1	1	1	1	1	2	2	1	5	5	2	5	2	2	5	1	7	4	0	1	4	4	0	0	2	19	1	1	2	1	1	1
8	2	1	2	2	2	2	2	2	1	1	1	1	1	2	1	3	3	3	3	3	4	4	4	3	2	2	1	1	3	4	0	0	2	19	1	1	3	1	1	1
8	2	3	1	1	2	1	1	2	1	1	1	1	1	1	1	2	4	4	2	5	2	5	4	2	5	1	1	1	4	4	0	0	2	19	1	1	3	1	1	1
8	2	2	1	1	1	1	1	1	1	1	1	1	1	2	1	2	5	5	2	5	2	3	5	1	10	0	1	1	4	1	0	0	2	19	1	1	3	1	1	1
9	2	2	2	3	1	1	1	1	1	1	1	1	1	2	1	1	4	5	2	5	2	2	5	1	2	4	1	1	3	1	0	0	2	19	1	1	3	1	1	1
10	2	3	2	2	2	1	1	1	1	1	1	1	2	2	1	1	5	5	2	5	2	2	5	1	7	7	1	1	4	4	0	0	2	19	1	1	2	1	1	1
3	3	2	3	1	2	2	2	2	2	1	1	1	1	1	1	4	2	4	4	2	4	4	1	5	7	2	0	0	NA	NA	1	0	2	19	1	1	3	1	2	0
9	2	3	2	1	1	1	1	1	2	2	1	1	2	1	1	2	5	5	2	5	2	5	5	2	7	2	1	1	2	4	0	0	2	19	1	1	3	1	1	1
9	2	3	1	1	1	1	1	1	1	1	1	1	2	1	1	2	5	5	2	4	2	2	4	2	4	2	0	1	3	4	0	0	2	19	1	1	3	1	1	1
7	2	3	2	2	1	2	1	2	1	1	1	1	1	2	1	3	5	5	5	5	2	2	5	2	7	0	1	1	2	2	0	0	2	19	1	1	3	1	1	0
8	3	2	3	1	1	1	2	2	2	1	1	1	2	1	1	2	5	5	2	5	3	3	3	3	3	0	1	1	4	1	0	0	2	19	1	1	3	1	1	1
10	1	3	2	1	2	1	1	1	1	1	1	1	1	1	2	2	4	5	2	5	2	3	4	1	7	3	1	1	2	3	0	0	2	19	1	1	3	1	1	1
7	3	3	3	3	2	1	1	2	2	2	1	1	2	2	1	2	3	3	3	2	4	4	2	4	2	0	0	1	2	4	0	0	2	19	1	1	1	1	1	0
11	1	1	1	2	1	1	1	1	1	1	1	1	1	1	1	1	5	5	2	5	2	2	5	1	7	0	1	1	4	4	0	0	2	19	1	1	3	1	1	1
8	2	2	3	2	1	1	1	1	1	1	1	1	2	1	1	2	5	4	2	4	2	3	2	1	4	1	1	1	1	1	0	0	2	19	1	1	2	0	1	1
7	3	2	3	1	2	1	1	2	2	1	1	1	3	2	2	3	4	3	2	4	3	3	4	3	7	3	1	1	NA	NA	NA	NA	2	19	1	1	1	1	3	0
8	3	3	3	1	1	1	2	2	1	2	2	1	1	2	1	4	4	5	3	3	3	4	3	1	3	3	1	1	2	1	0	0	2	19	1	1	2	1	1	1
9	2	3	2	1	1	1	1	2	1	1	1	1	1	1	1	2	5	3	2	4	2	3	4	1	10	1	1	1	4	4	0	0	2	19	1	1	2	1	1	1
9	2	3	2	1	1	1	1	1	1	1	1	1	1	1	1	1	3	4	2	5	2	2	4	1	7	NA	1	1	3	1	0	0	2	19	1	1	1	1	1	1
11	2	3	1	1	1	1	1	1	1	1	1	1	1	1	1	2	4	5	2	NA	2	2	4	1	7	7	1	1	4	4	0	0	2	19	1	1	2	1	1	1
8	2	3	2	2	1	1	1	2	1	1	1	1	1	2	1	3	4	5	2	4	2	3	4	1	5	0	1	1	3	4	0	0	2	19	1	1	2	1	1	0
9	2	3	2	1	2	1	1	1	2	1	1	1	1	2	1	2	5	5	2	5	2	2	4	2	7	1	1	1	3	4	0	0	2	19	1	1	2	1	1	0
11	2	3	2	1	1	1	1	2	1	1	1	1	1	1	1	1	5	5	2	5	2	2	5	1	4	4	1	1	NA	NA	NA	NA	2	19	1	1	3	1	3	1
8	2	3	2	1	2	2	1	2	1	1	2	1	2	2	2	5	4	5	2	4	3	2	4	3	7	7	0	1	3	1	0	0	2	19	1	1	3	1	1	1
8	2	2	2	1	2	2	1	2	1	2	1	1	1	1	2	3	3	4	2	3	2	2	4	2	6	3	1	1	3	4	0	0	2	19	1	1	1	0	1	1
9	2	2	1	1	1	1	1	1	1	1	1	1	1	1	1	2	5	5	2	5	2	2	5	1	7	6	1	1	4	2	0	0	2	19	1	1	3	1	1	1
9	3	2	2	2	2	1	1	2	2	1	1	1	2	1	1	3	4	3	4	3	4	4	3	2	5	7	1	1	4	4	0	0	2	19	1	1	2	1	1	1
10	1	2	1	2	1	1	1	1	1	1	1	1	2	1	1	3	4	3	2	5	3	2	4	1	7	3	1	0	3	4	0	0	2	19	2	1	2	1	1	1
11	2	5	1	1	1	1	1	1	1	1	1	1	1	1	1	1	5	5	1	5	1	1	5	1	7	7	1	1	NA	NA	NA	NA	2	19	2	1	3	1	4	0
8	2	3	3	2	2	1	1	2	2	2	1	1	2	1	2	2	5	3	2	3	3	3	3	1	0	2	0	0	2	1	0	0	2	19	2	1	2	1	1	1
7	2	2	2	2	1	1	2	1	2	1	2	1	2	1	1	2	4	3	2	3	3	4	5	4	4	3	1	1	3	4	0	0	2	19	2	1	2	1	1	1
10	2	2	2	1	3	1	1	1	2	1	1	1	1	1	1	2	4	4	2	3	2	4	2	3	5	0	1	1	4	4	0	0	2	19	2	1	2	1	1	0
10	2	3	3	2	1	1	1	2	1	1	1	1	2	1	1	2	4	5	2	5	2	2	4	1	2	3	0	1	4	1	0	0	2	19	2	1	2	1	1	1
9	2	2	2	2	2	1	1	2	2	1	1	1	2	1	1	3	5	5	2	5	2	2	3	1	7	7	1	1	4	4	0	0	2	19	2	1	2	1	1	1
9	2	2	2	2	2	1	2	2	2	1	1	1	1	2	1	4	4	3	3	3	3	4	3	3	5	4	0	1	4	4	0	0	2	19	2	1	2	1	1	1
8	2	3	3	1	2	1	1	3	1	2	1	1	2	2	1	2	4	4	2	5	2	2	3	3	25	7	0	1	4	3	0	0	2	19	2	1	3	1	1	0
9	3	2	1	1	2	1	1	1	2	1	1	1	1	1	1	1	4	4	2	3	3	2	5	2	6	7	0	0	NA	NA	NA	NA	2	19	2	1	3	1	4	1
9	2	3	1	1	1	1	1	1	1	1	1	1	1	1	1	2	5	5	2	5	2	2	4	2	2	3	1	1	4	3	0	0	2	19	2	1	2	1	1	0
11	2	2	1	1	1	1	1	2	1	1	1	1	1	1	1	1	5	4	3	3	2	3	3	3	4	3	1	1	1	4	0	0	2	19	2	1	2	1	1	1
8	2	4	1	1	1	1	1	1	1	1	1	1	2	1	1	2	5	5	2	4	2	2	5	3	2	6	1	1	4	4	0	0	2	19	2	1	2	1	1	1
10	1	4	2	1	1	1	1	2	1	1	2	1	1	1	1	2	3	4	4	5	4	3	4	2	7	4	0	1	4	1	0	0	2	19	2	1	3	1	1	1
11	2	3	2	1	1	1	1	1	1	1	1	1	2	1	1	3	4	5	2	5	1	2	4	2	15	0	1	1	4	4	0	0	2	19	2	1	2	1	1	1
9	2	2	1	2	1	1	1	1	2	1	1	1	1	1	1	2	3	4	2	4	2	2	4	3	7	7	1	1	4	4	0	0	2	19	2	1	2	1	1	1
10	1	3	2	2	2	1	1	2	1	1	1	1	2	1	1	4	4	4	3	4	3	3	2	2	7	5	1	1	4	1	0	0	2	19	2	1	3	1	1	1
10	2	3	1	1	1	1	1	2	2	1	1	1	2	1	1	1	5	5	2	4	2	2	4	2	2	7	1	1	NA	NA	NA	NA	2	19	2	1	2	1	3	1
9	2	3	1	2	1	1	1	1	1	1	1	1	1	1	1	2	4	5	2	5	2	2	4	1	5	4	1	1	4	4	0	0	2	19	2	1	2	1	1	1
11	2	2	3	1	2	1	1	2	2	1	1	1	1	1	1	1	4	5	2	4	2	3	4	3	7	7	0	1	4	1	0	0	2	19	2	1	2	1	1	1
10	2	2	2	2	1	2	2	2	2	1	2	1	3	1	1	1	5	5	2	5	2	2	5	2	7	3	1	0	4	2	0	0	2	19	2	1	2	1	1	1
8	2	3	2	1	2	1	2	3	2	1	1	2	2	2	1	3	5	5	3	4	2	4	3	4	7	0	1	1	4	1	0	0	2	19	2	1	3	1	1	0
10	2	3	1	1	1	1	1	1	1	1	2	1	1	2	1	2	5	5	2	5	3	2	5	1	6	7	1	0	3	4	0	0	2	19	2	1	2	1	1	0
11	1	3	1	1	1	1	1	1	1	1	1	1	1	1	1	1	5	5	1	5	1	1	5	1	10	7	1	1	NA	NA	NA	NA	2	19	2	1	3	1	3	1
11	1	3	2	2	1	1	1	2	1	1	1	1	2	2	1	2	5	4	2	3	2	2	3	1	4	7	1	0	3	3	0	0	2	19	2	1	2	1	1	1
9	2	2	2	2	2	1	2	2	1	2	2	1	1	1	1	3	3	4	3	4	4	4	4	2	14	0	1	0	4	1	0	0	2	19	2	1	3	1	1	0
8	1	2	1	1	2	2	1	1	1	1	1	1	1	1	1	2	5	5	2	5	2	4	4	1	1	7	1	1	NA	NA	NA	NA	2	19	2	1	3	1	4	1
9	1	3	1	2	2	1	2	2	1	1	1	1	1	1	1	3	3	5	2	5	1	2	4	2	6	5	1	1	3	1	0	0	2	19	2	1	2	1	1	1
11	1	2	1	1	1	1	1	1	1	1	2	1	2	1	1	1	5	5	2	4	2	2	5	1	6	7	1	1	4	3	0	0	2	19	2	1	3	1	1	1
8	2	2	2	1	1	1	1	2	1	2	1	1	1	2	1	2	4	4	2	4	3	2	4	2	7	7	1	0	NA	NA	NA	NA	3	19	1	1	3	1	3	1
11	1	3	2	1	1	1	1	1	1	1	1	1	3	2	1	1	5	5	1	5	1	2	5	1	4	6	1	1	NA	NA	NA	NA	3	19	1	1	2	1	3	1
9	2	2	2	1	1	1	1	1	2	1	1	1	2	2	1	3	4	3	3	3	2	3	3	2	7	3	1	1	4	4	0	0	3	19	1	1	3	1	1	1
9	2	2	2	2	2	1	1	2	2	2	1	1	2	1	1	1	3	5	2	4	2	2	4	4	2	3	0	1	NA	NA	NA	NA	3	19	1	1	3	1	3	0
11	1	2	1	1	1	1	1	1	2	1	1	1	1	1	1	1	5	5	1	5	2	3	5	1	7	6	1	1	NA	NA	NA	NA	3	19	1	1	2	1	3	1
9	2	2	3	3	2	1	1	1	1	1	1	1	1	1	1	2	5	5	2	4	2	5	5	1	0	7	1	0	4	4	0	0	3	19	1	1	3	1	1	1
9	1	3	2	1	1	1	1	1	1	1	1	1	1	1	1	1	5	5	4	5	1	3	4	2	7	7	1	1	NA	NA	NA	NA	3	19	1	1	3	1	3	1
11	1	2	1	1	1	1	1	2	1	1	1	2	2	2	1	1	4	5	2	5	2	2	4	1	6	5	1	1	NA	NA	NA	NA	3	19	1	1	3	1	3	1
11	1	3	2	2	1	1	1	1	1	1	2	1	2	1	1	1	5	5	2	4	2	2	4	1	4	3	1	1	4	4	0	0	3	19	1	1	1	1	1	1
10	2	3	2	1	1	1	1	2	2	1	1	1	1	1	1	1	5	5	1	5	1	1	4	1	5	5	0	0	NA	NA	NA	NA	3	19	1	1	2	1	3	1
11	3	3	3	1	1	1	1	1	1	1	1	1	1	1	1	2	3	5	2	5	3	2	3	1	7	3	0	1	NA	NA	NA	NA	3	19	1	1	3	1	3	1
11	1	3	1	2	1	1	2	1	1	1	1	1	1	1	1	1	5	5	1	5	2	2	5	1	3	7	1	1	NA	NA	NA	NA	3	19	1	1	3	1	3	1
10	1	3	1	1	1	1	1	1	1	1	1	1	1	1	1	1	5	5	2	5	2	2	5	1	7	4	1	1	4	3	0	0	3	19	1	1	2	1	1	1
9	2	3	2	1	2	1	1	1	1	1	1	1	1	1	1	1	5	5	1	5	2	2	4	3	7	0	1	1	NA	NA	NA	NA	3	19	1	1	3	1	3	0
9	2	2	2	2	2	1	1	2	1	1	1	1	2	1	1	3	4	5	2	4	3	3	3	1	4	4	1	0	NA	NA	NA	NA	3	19	1	1	3	1	3	1
11	1	3	1	2	1	1	1	1	1	1	1	1	1	1	1	1	5	5	1	5	1	2	5	1	6	6	1	1	NA	NA	NA	NA	3	19	1	1	2	1	3	1
11	1	2	2	1	2	1	1	2	1	1	1	1	1	1	1	1	5	4	3	4	3	3	5	1	0	1	1	1	NA	NA	NA	NA	3	19	1	1	3	1	3	1
10	1	3	2	2	2	1	3	3	2	1	1	1	1	2	1	2	3	3	3	3	2	2	5	2	7	7	1	1	NA	NA	NA	NA	3	19	1	1	3	1	3	1
10	2	3	2	1	1	1	1	1	1	1	1	1	1	1	1	1	5	4	2	4	2	3	4	3	2	0	0	0	NA	NA	NA	NA	3	19	2	1	2	1	3	0
11	1	3	1	1	1	1	1	2	2	1	1	1	2	1	1	2	5	4	2	5	2	2	5	3	3	4	1	1	4	4	0	0	3	19	2	1	3	1	1	1
8	2	3	1	1	2	1	1	2	1	1	1	1	1	1	1	2	5	5	2	4	2	2	4	3	6	0	1	1	NA	NA	NA	NA	3	19	2	1	2	1	3	1
7	2	3	3	2	3	2	2	3	3	3	2	1	2	1	1	3	4	3	4	3	4	5	3	2	1	1	0	0	NA	NA	NA	NA	3	19	2	1	1	1	3	1
11	1	3	1	1	1	1	1	2	1	1	1	1	2	1	1	2	5	5	1	5	2	2	5	1	4	7	0	1	NA	NA	NA	NA	3	19	2	1	2	1	3	1
11	2	3	2	1	1	1	1	1	1	1	1	1	1	2	1	3	5	5	2	5	2	2	4	2	4	1	1	1	3	3	0	0	1	20	1	1	3	1	1	1
7	2	2	2	2	2	1	2	3	2	1	1	1	1	1	1	3	4	4	3	3	3	4	3	3	2	1	1	1	3	1	0	0	1	20	1	1	2	1	1	1
10	1	3	1	1	1	1	1	1	1	1	1	1	1	1	1	2	5	5	2	5	2	3	4	1	2	0	1	1	4	1	0	0	1	20	1	1	3	1	1	1
10	2	2	1	1	1	1	1	2	1	1	1	1	1	1	1	4	3	3	3	3	3	2	4	2	0.7	3	1	0	2	4	0	0	1	20	1	1	1	1	1	1
10	2	3	2	1	2	2	1	2	1	1	2	1	1	1	1	3	4	5	2	4	2	3	3	1	0	0	1	1	NA	NA	NA	NA	1	20	1	1	2	1	4	0
8	2	2	2	2	2	1	1	1	2	1	1	1	1	1	1	3	4	5	2	4	2	3	3	2	6	4	1	1	3	4	0	0	1	20	1	1	3	1	1	1
8	2	2	1	1	1	1	1	2	1	1	1	1	1	1	1	3	4	4	2	3	2	2	3	2	3	0	1	1	3	4	0	0	1	20	1	1	2	1	1	0
11	2	4	1	1	2	1	1	1	1	1	1	1	1	1	1	1	5	5	3	5	2	3	5	2	7	7	1	1	4	1	0	0	1	20	1	1	3	1	1	1
9	2	2	1	1	1	1	1	1	1	1	1	1	1	1	1	3	4	5	2	5	2	2	4	2	7	3	1	1	4	3	0	0	1	20	1	1	3	1	1	1
10	2	2	1	2	1	1	2	1	1	1	1	1	1	1	1	1	4	5	2	5	2	2	4	2	7	7	1	1	4	4	0	0	1	20	1	1	2	1	1	1
9	2	3	2	1	1	1	1	2	1	1	1	1	1	1	1	2	4	4	3	4	2	2	3	1	7	5	1	1	4	4	0	0	1	20	1	1	3	1	1	0
9	2	2	2	1	2	1	1	2	2	1	1	1	1	1	1	3	5	5	3	5	3	3	3	1	7	2	1	1	3	4	0	0	1	20	1	1	1	1	1	0
8	3	2	2	2	2	1	2	1	1	1	1	1	1	1	1	3	4	4	2	3	3	4	3	4	2	1	1	1	4	2	0	0	1	20	1	1	3	1	1	0
9	1	4	2	1	2	1	1	2	1	1	2	1	2	1	1	2	5	4	2	4	2	3	3	1	7	2	1	1	NA	NA	NA	NA	1	20	1	1	2	1	4	0
8	2	3	2	2	2	1	1	1	2	1	1	1	2	2	1	2	5	5	2	5	2	2	4	2	7	7	1	1	4	4	0	0	1	20	1	1	2	1	1	1
8	1	3	2	1	1	1	1	1	1	1	1	1	1	1	1	1	3	2	3	3	2	3	5	3	7	0	0	0	2	3	0	0	1	20	1	1	2	1	1	1
10	2	3	1	1	1	1	1	2	1	1	1	1	1	1	1	3	5	5	2	4	2	2	4	2	7	3	1	0	3	2	0	0	1	20	1	1	3	1	1	1
10	2	2	2	1	1	1	1	1	1	1	1	1	1	1	1	2	4	5	1	5	2	2	5	1	5	0	1	1	4	3	0	0	1	20	1	1	2	0	1	1
8	2	3	1	1	1	1	1	1	1	1	1	1	1	1	1	3	4	5	2	4	3	2	4	4	14	2	1	1	4	3	0	0	1	20	1	1	3	0	1	0
9	3	2	1	1	1	1	1	1	2	1	1	1	1	1	1	4	3	3	3	3	3	3	3	2	3	2	1	1	NA	NA	0	1	1	20	1	1	2	0	2	1
8	3	3	3	3	2	2	2	1	2	1	1	1	3	1	1	2	3	5	2	4	3	3	4	3	7	7	0	0	3	2	0	0	1	20	2	1	3	0	1	0
9	2	3	1	1	1	1	1	2	1	1	1	1	2	1	1	2	5	5	2	5	3	2	4	1	5	4	1	0	NA	NA	NA	NA	1	20	2	1	2	1	4	1
10	3	1	1	1	1	1	1	1	1	1	1	1	1	1	1	2	5	5	3	4	2	2	5	2	7	7	1	1	2	1	0	0	1	20	2	1	2	1	1	1
9	2	2	2	1	2	1	2	2	1	1	1	1	2	1	1	2	5	5	2	5	2	3	3	2	5	4	1	1	4	1	0	0	1	20	2	1	3	1	1	1
9	3	3	3	2	2	1	2	2	1	2	2	1	1	1	2	2	4	4	2	4	2	3	4	3	6	5	0	0	NA	NA	NA	NA	1	20	2	1	2	0	4	0
11	1	4	1	1	1	1	1	2	1	1	1	1	1	1	1	1	5	5	4	5	1	2	4	1	5	7	1	1	4	4	0	0	1	20	2	1	3	1	1	1
9	1	2	1	2	1	1	1	2	3	1	1	1	2	2	1	3	4	5	2	4	2	2	4	3	2	3	1	1	3	4	0	0	1	20	2	1	2	1	1	0
5	3	3	4	1	3	1	2	3	1	1	1	1	1	2	2	2	4	2	5	2	4	5	2	3	2	1	0	1	NA	NA	1	0	1	20	2	1	3	0	2	1
7	2	2	2	2	2	2	1	2	3	2	2	1	2	1	1	2	2	4	3	3	4	4	2	1	1	0	1	1	1	4	0	0	1	20	2	1	2	1	1	1
9	2	2	1	2	2	1	1	2	1	1	1	1	1	1	1	3	5	5	2	3	2	3	5	2	7	2	1	1	NA	NA	NA	NA	1	20	2	1	2	1	4	0
10	2	2	1	1	2	2	2	2	2	1	1	1	1	1	1	3	3	5	3	3	2	3	3	1	6	5	1	0	4	4	0	0	1	20	2	1	3	1	1	1
9	2	2	1	1	2	1	1	2	2	1	1	1	1	1	1	3	5	5	3	4	2	4	3	3	7	5	1	1	4	3	0	0	1	20	2	1	2	1	1	1
9	2	3	1	1	1	1	1	1	1	1	1	1	1	1	1	1	5	4	2	5	2	2	5	2	3	1	1	1	4	2	0	0	1	20	2	1	3	1	1	0
10	2	2	1	1	1	1	1	1	1	1	1	1	1	1	1	1	4	5	2	5	2	2	4	1	5	2	0	1	4	4	0	0	1	20	2	1	2	1	1	1
7	2	2	1	2	1	1	1	2	2	1	1	1	1	1	1	4	3	2	4	1	4	4	3	4	3	3	1	1	4	1	0	0	1	20	2	1	1	1	1	0
9	2	2	1	1	1	1	1	1	1	1	1	1	1	1	1	4	4	5	3	5	2	2	4	1	5	4	1	1	4	4	0	0	1	20	2	1	2	1	1	1
10	2	3	2	1	1	1	1	2	1	1	1	1	2	1	1	2	3	5	2	5	2	2	4	1	5	5	1	1	4	4	0	0	2	20	1	1	2	1	1	1
10	1	3	2	1	1	1	1	1	1	1	1	1	1	1	1	2	5	4	1	5	1	4	5	2	7	1	1	1	3	4	0	0	2	20	1	1	2	1	1	0
10	2	3	2	1	2	1	1	2	1	1	1	1	2	1	2	2	5	5	2	5	2	3	3	1	7	3	0	1	4	4	0	0	2	20	1	1	2	1	1	1
10	3	2	2	1	2	1	1	2	2	1	1	1	1	1	1	4	3	3	2	3	2	3	3	2	7	5	1	0	4	3	0	0	2	20	1	1	3	1	1	1
7	2	2	2	2	2	1	2	2	1	1	1	1	3	1	1	3	5	4	2	5	3	2	4	4	7	3	0	1	4	4	0	0	2	20	1	1	2	1	1	1
9	2	2	2	1	1	1	1	1	1	1	1	1	2	1	1	2	4	4	2	4	3	3	4	2	6	2	1	1	3	3	0	0	2	20	1	1	3	1	1	1
9	2	3	2	1	1	1	1	1	1	1	1	1	2	1	1	2	5	5	2	5	3	3	4	1	9	3	1	0	4	4	0	0	2	20	1	1	3	1	1	1
8	2	3	3	2	2	1	1	2	1	1	1	1	1	1	1	3	3	4	3	4	2	2	3	3	7	1	1	0	NA	NA	1	0	2	20	1	1	3	1	2	1
9	2	4	3	1	2	1	1	1	2	1	1	1	1	1	1	2	4	5	2	4	2	3	4	2	4	0	1	1	3	1	0	0	2	20	1	1	2	1	1	1
8	2	3	1	1	1	1	1	1	2	1	1	1	1	1	1	3	5	4	1	4	2	3	4	3	7	4	1	1	4	2	0	0	2	20	1	1	3	1	1	1
10	1	3	2	1	1	1	1	1	1	1	1	1	1	2	1	3	5	5	2	5	2	2	4	1	7	2	1	0	4	4	0	0	2	20	1	1	3	1	1	1
9	3	2	2	1	2	1	1	1	2	1	1	1	1	1	1	2	3	4	2	4	2	2	3	3	30	0	1	1	4	4	0	0	2	20	1	1	2	1	1	1
11	2	3	2	1	1	1	1	1	1	1	1	1	1	1	1	2	4	4	2	5	2	2	4	2	7	5	0	1	4	4	0	0	2	20	1	1	2	1	1	1
9	2	3	1	1	2	1	1	1	1	1	1	1	1	1	1	3	5	4	2	3	3	3	3	1	6	6	1	1	4	4	0	0	2	20	1	1	2	1	1	1
11	1	3	1	1	1	1	1	2	1	1	1	1	1	2	1	3	4	5	2	5	2	3	5	1	6	5	1	1	3	4	0	0	2	20	2	1	2	1	1	1
10	2	3	1	2	1	1	1	3	1	1	1	1	2	1	1	2	5	4	2	4	2	2	4	1	2	5	1	0	3	4	0	0	2	20	2	1	2	1	1	1
10	1	3	1	2	1	1	1	1	2	1	1	1	2	1	1	2	5	5	2	5	2	2	3	1	2	2	1	1	3	4	0	0	2	20	2	1	2	1	1	1
9	1	3	1	2	2	1	1	1	1	1	1	1	2	1	1	3	3	5	2	4	2	3	4	2	5	4	1	1	4	3	0	0	2	20	2	1	3	1	1	0
10	2	2	2	2	1	1	1	2	2	1	1	1	2	1	1	3	4	5	2	5	2	2	5	2	7	5	1	1	NA	NA	NA	NA	2	20	2	1	3	1	3	1
9	2	2	2	2	1	1	2	2	2	1	1	1	2	1	1	3	3	4	2	4	2	2	4	5	5	5	1	1	4	4	0	0	2	20	2	1	2	1	1	0
9	1	3	1	1	1	1	1	2	1	1	1	1	1	1	1	2	5	5	2	4	2	2	5	1	7	5	1	1	NA	NA	NA	NA	2	20	2	1	2	1	4	1
7	2	3	3	1	2	1	1	2	1	1	1	2	1	1	2	2	4	4	2	4	3	3	3	2	1	0	1	1	NA	NA	NA	NA	2	20	2	1	2	1	4	1
8	2	2	2	2	2	2	2	2	2	1	1	2	1	2	1	2	3	5	2	4	2	3	3	3	6	5	1	1	NA	NA	1	0	2	20	2	1	1	1	2	1
9	1	3	2	2	1	1	1	1	1	1	1	1	2	1	2	2	4	5	2	4	2	2	4	2	7	7	1	0	3	4	0	0	2	20	2	1	3	1	1	0
9	2	2	2	1	2	1	1	1	2	1	1	1	1	1	1	2	4	5	2	4	2	2	5	1	7	3	1	1	3	4	0	0	2	20	2	1	2	1	1	1
10	1	2	1	2	1	1	1	1	1	1	1	1	1	1	1	1	5	5	2	5	2	2	5	1	7	3	1	1	4	2	0	0	2	20	2	1	3	1	1	1
9	2	2	1	1	1	1	1	1	1	1	1	1	1	1	1	3	4	5	3	5	3	4	5	1	6	0	1	1	NA	NA	NA	NA	2	20	2	1	3	1	4	1
8	3	2	2	2	2	1	1	2	2	1	1	1	2	2	1	4	3	4	2	4	2	2	3	1	7	1	1	1	3	4	0	0	2	20	2	1	3	1	1	1
11	1	3	1	2	1	1	1	1	1	1	1	1	1	2	2	1	5	5	1	5	1	1	5	1	5	3	1	1	NA	NA	NA	NA	2	20	2	1	2	1	4	1
11	2	3	1	2	1	1	1	1	2	1	1	1	1	1	1	1	4	5	2	4	2	1	5	1	6	6	1	1	NA	NA	0	1	2	20	2	1	3	1	2	1
10	3	2	2	2	2	1	2	3	2	1	1	1	2	1	1	3	4	3	2	3	3	3	3	3	7	1	0	1	4	4	0	0	2	20	2	1	2	1	1	1
9	2	3	2	2	1	1	1	2	1	1	1	1	2	1	1	2	4	5	2	5	2	2	5	1	7	3	1	1	4	1	0	0	2	20	2	1	2	1	1	1
9	2	2	2	2	2	1	1	2	2	2	1	1	2	1	2	2	4	5	2	4	2	2	4	2	14	0	1	1	3	4	0	0	2	20	2	1	2	1	1	1
8	2	3	2	2	2	1	1	3	2	1	1	1	2	1	1	1	4	4	2	3	3	4	3	3	0	0	1	1	NA	NA	NA	NA	3	20	1	1	2	1	3	0
9	2	2	2	1	1	1	1	1	2	1	1	1	2	1	1	1	5	5	2	5	2	2	4	2	6	6	1	0	NA	NA	NA	NA	3	20	1	1	3	1	3	1
11	1	3	1	1	1	1	1	1	1	1	1	1	1	1	1	1	5	5	1	5	2	1	5	1	3	4	1	1	NA	NA	NA	NA	3	20	1	1	1	1	3	1
11	2	2	1	2	1	1	1	2	1	1	1	1	1	2	1	1	5	5	1	5	2	2	5	1	2	4	1	1	NA	NA	NA	NA	3	20	1	1	2	1	3	1
11	1	2	1	1	1	1	1	1	1	1	1	1	1	1	1	2	4	5	2	5	2	3	5	2	4	4	1	1	NA	NA	NA	NA	3	20	1	1	3	1	3	1
8	3	2	3	2	2	1	2	3	1	2	1	1	2	1	3	2	4	4	2	3	2	2	3	3	7	5	1	1	NA	NA	NA	NA	3	20	1	1	2	1	3	1
9	2	2	2	2	1	1	1	1	1	1	1	1	2	1	1	2	5	5	2	5	2	2	5	1	1	6	1	0	NA	NA	NA	NA	3	20	1	1	3	1	3	1
8	3	2	3	2	2	1	1	1	2	1	1	1	2	1	1	2	4	4	2	4	3	4	3	3	7	5	0	0	NA	NA	NA	NA	3	20	2	1	2	1	3	1
11	1	3	1	1	1	1	1	1	1	2	1	1	1	1	1	1	3	5	1	1	1	1	4	1	4	7	1	0	NA	NA	NA	NA	3	20	2	1	1	1	3	1
9	2	3	3	1	2	2	2	3	1	1	1	1	3	2	1	1	5	5	1	5	3	3	4	3	5	4	1	0	NA	NA	NA	NA	3	20	2	1	2	1	3	1
8	2	2	2	2	2	1	2	2	1	2	1	1	2	1	2	2	5	5	2	4	2	3	3	1	6	6	1	0	NA	NA	NA	NA	3	20	2	1	2	1	3	1
10	1	3	1	2	1	1	1	1	2	1	1	1	1	2	1	2	4	5	2	5	2	2	5	2	3	3	1	1	NA	NA	NA	NA	3	20	2	1	2	1	3	1
9	2	3	2	1	1	1	1	2	2	1	1	1	2	1	1	2	5	5	2	4	2	2	4	3	7	7	1	0	3	4	0	0	3	20	2	1	3	1	1	1
11	2	2	1	2	1	1	1	2	1	1	1	1	1	1	1	2	5	5	2	5	2	2	5	2	5	3	1	1	NA	NA	NA	NA	3	20	2	1	2	1	3	0
11	2	3	2	1	1	1	1	1	1	1	1	1	1	1	1	1	5	5	1	5	2	2	4	3	3	7	0	0	NA	NA	0	1	3	20	2	1	2	1	2	0
9	2	4	2	1	1	1	1	2	1	1	1	1	1	1	1	3	4	5	2	5	2	3	5	1	5	1	1	1	4	2	0	0	1	21	1	3	3	1	1	0
6	2	3	2	2	1	1	1	2	1	1	1	1	2	1	1	3	4	5	2	4	4	3	4	3	2	0	1	1	3	4	0	0	1	21	1	3	2	1	1	0
8	2	2	3	1	1	1	1	3	1	2	2	1	2	1	1	2	5	5	2	5	2	3	5	2	1	1	1	0	4	1	0	0	1	21	1	3	3	1	1	0
11	1	3	1	1	1	1	1	2	1	1	1	1	1	1	1	3	4	5	1	5	1	2	3	2	10	0	1	1	NA	NA	NA	NA	1	21	1	3	2	1	4	0
8	3	2	2	2	2	2	1	3	1	1	1	1	3	1	1	4	2	3	4	2	3	3	2	3	1	5	1	1	NA	NA	NA	NA	1	21	1	3	2	1	4	0
11	2	3	1	1	2	1	1	2	1	1	1	1	2	1	1	3	4	5	1	5	1	1	4	1	5	5	1	1	4	1	0	0	1	21	1	3	3	1	1	1
9	2	3	2	1	2	1	2	1	1	1	1	1	1	1	1	2	4	5	2	4	2	2	4	1	7	5	1	1	4	3	0	0	1	21	1	3	3	1	1	1
6	3	2	2	1	1	1	1	2	1	1	2	1	2	1	2	2	3	3	3	3	3	2	3	4	5	5	1	1	4	4	0	0	1	21	1	3	3	1	1	0
7	2	2	3	1	3	2	2	1	3	1	2	3	2	2	2	2	2	3	4	2	3	5	1	1	1	0	0	1	4	1	0	0	1	21	1	3	3	1	1	1
8	1	3	1	1	2	1	1	2	2	1	1	1	1	2	1	3	3	5	2	5	2	2	5	1	5	1	1	1	4	1	0	0	1	21	1	3	3	1	1	1
1	4	5	2	1	1	1	1	2	1	1	1	1	1	1	1	5	3	2	2	1	5	4	2	5	7	7	0	0	NA	NA	NA	NA	1	21	1	3	2	1	4	0
6	2	3	2	2	2	1	1	1	1	1	1	1	1	2	2	2	4	4	2	4	3	4	3	3	2	0	1	1	NA	NA	NA	NA	1	21	1	3	2	1	4	0
6	4	3	3	3	2	2	3	3	3	1	1	1	3	1	1	4	2	2	3	1	3	4	3	4	4	0	1	0	1	4	0	0	1	21	1	3	2	0	1	1
3	2	2	3	2	2	2	1	1	2	1	1	1	2	2	1	3	4	5	2	5	2	3	4	2	7	4	1	1	NA	NA	1	0	1	21	1	3	2	1	2	0
8	2	3	2	2	2	1	1	1	2	1	1	1	1	2	1	3	3	5	2	5	2	2	4	1	6	3	1	1	4	3	0	0	1	21	1	3	3	1	1	1
9	1	5	1	2	1	1	2	1	1	1	1	2	1	1	1	3	4	5	2	5	2	2	4	1	1	3	1	0	3	1	0	0	1	21	1	3	3	0	1	1
10	2	2	1	1	1	1	1	2	1	1	1	1	2	1	1	3	4	5	2	4	2	2	5	2	6	5	1	1	4	4	0	0	1	21	1	3	3	1	1	1
7	2	3	1	1	2	1	2	2	2	1	1	1	1	1	1	3	2	4	3	3	2	3	3	2	3	2	1	1	NA	NA	NA	NA	1	21	1	3	1	1	4	0
8	2	3	2	1	1	2	1	2	1	1	1	1	1	1	1	3	4	4	3	3	2	2	3	3	6	4	1	1	NA	NA	1	0	1	21	1	3	2	1	2	0
8	2	3	1	1	1	1	2	2	1	1	1	1	2	1	1	2	5	5	2	4	2	2	5	2	0	7	1	1	3	1	0	0	1	21	1	3	3	0	1	1
8	2	2	1	1	2	1	1	1	1	2	1	1	2	1	1	3	3	5	2	3	2	3	3	2	2	2	1	1	3	1	0	0	1	21	1	3	3	0	1	1
6	2	2	1	3	3	1	1	1	1	1	2	2	2	1	1	4	3	5	2	3	3	3	2	3	7	4	0	1	4	4	0	0	1	21	1	3	2	1	1	1
9	2	3	2	1	1	1	1	2	1	1	1	1	1	1	1	2	4	5	2	4	2	2	4	2	7	5	1	1	NA	NA	NA	NA	1	21	1	3	2	1	3	0
4	2	3	3	1	2	1	1	2	1	1	1	1	1	2	1	3	4	4	3	3	3	4	3	3	10	7	1	1	NA	NA	NA	NA	1	21	1	3	2	1	4	0
8	2	3	1	1	1	2	2	2	1	2	1	1	2	1	1	2	4	5	2	4	2	2	3	2	7	2	1	1	3	4	0	0	1	21	1	3	1	1	1	1
11	2	2	3	2	2	1	2	1	2	1	2	2	2	2	2	3	3	5	2	4	2	3	3	1	7	0	1	1	4	3	0	0	1	21	1	3	2	1	1	1
10	2	2	1	2	2	1	1	1	2	1	1	1	1	2	1	1	5	4	2	5	3	2	4	1	21	2	1	1	3	4	0	0	1	21	1	3	2	1	1	0
9	1	2	1	2	1	2	1	2	1	2	2	1	1	1	1	4	3	4	3	3	3	2	5	1	3	1	1	1	3	1	0	0	1	21	1	3	2	0	1	1
9	2	2	3	1	1	1	1	2	2	1	1	1	1	1	1	4	2	5	3	3	2	3	5	2	3	3	1	1	3	1	0	0	1	21	1	3	3	1	1	1
9	2	1	2	2	1	1	1	2	1	1	1	1	3	1	1	4	2	5	3	3	2	4	4	2	7	3	1	0	4	1	0	0	1	21	1	3	3	1	1	1
8	2	2	1	1	2	1	1	2	1	1	1	1	1	1	1	2	5	5	2	3	2	3	4	4	7	0	0	0	4	3	0	0	1	21	1	3	1	1	1	0
7	1	3	1	1	1	1	1	1	1	1	1	1	1	1	1	1	5	5	1	5	3	2	5	2	7	5	1	1	4	4	0	0	1	21	1	3	2	1	1	0
9	2	2	1	1	1	1	1	1	1	1	1	1	1	2	1	4	4	5	3	4	3	3	2	3	0	0	1	1	NA	NA	NA	NA	1	21	1	3	1	1	4	0
7	2	3	2	1	2	2	1	1	1	1	2	1	1	1	1	2	5	4	2	3	3	3	5	3	2	4	1	1	NA	NA	1	0	1	21	1	3	2	0	2	0
9	2	3	2	2	2	2	2	2	2	1	1	1	1	1	1	3	3	5	3	3	3	4	5	2	5	0	1	1	NA	NA	NA	NA	1	21	1	3	3	1	4	0
7	2	3	1	1	2	2	1	2	2	1	1	1	1	1	1	2	4	5	2	4	4	4	4	2	3	2	1	1	NA	NA	1	0	1	21	1	3	3	1	2	1
6	2	3	2	1	2	1	1	1	2	1	2	1	2	2	1	1	4	4	3	3	3	4	3	3	7	0	1	1	4	4	0	0	1	21	1	3	2	1	1	0
9	1	4	2	2	1	1	1	1	1	1	1	1	1	1	1	3	4	5	2	4	2	3	4	2	7	3	1	1	4	4	0	0	1	21	1	3	2	1	1	1
9	1	3	2	1	1	1	1	1	1	1	1	1	1	1	1	2	3	5	1	5	2	3	4	2	7	0	1	1	4	4	0	0	1	21	1	3	3	1	1	0
10	1	3	1	1	1	2	1	2	2	1	1	1	1	1	1	2	4	5	2	4	2	2	3	2	5	3	1	1	3	3	0	0	1	21	1	3	2	1	1	1
11	1	3	2	1	1	1	1	2	1	1	1	1	1	2	1	3	4	4	2	4	2	3	3	1	5	0	1	1	NA	NA	1	0	1	21	1	3	1	1	2	1
9	2	2	1	1	1	1	2	1	1	1	1	1	1	1	1	1	5	5	2	5	2	3	5	2	3	2	1	1	4	1	0	0	1	21	1	3	3	1	1	1
10	3	3	2	1	2	1	2	2	2	2	2	1	1	2	1	4	2	5	3	2	4	4	3	2	3	3	1	1	3	4	0	0	1	21	1	3	3	1	1	1
9	2	3	1	1	1	1	1	1	1	1	1	1	1	1	1	3	5	5	3	5	4	1	5	3	7	7	1	1	NA	NA	0	1	1	21	1	3	2	1	2	0
10	2	3	2	1	1	1	1	1	2	1	1	1	1	1	1	2	5	5	1	5	1	2	4	1	4	2	1	1	4	4	0	0	1	21	1	3	2	1	1	1
10	2	2	1	1	2	1	1	2	1	1	1	1	1	1	1	4	3	5	2	4	2	3	3	4	5	6	1	1	3	1	0	0	1	21	1	3	3	1	1	0
6	2	2	2	1	2	2	2	2	2	1	1	1	1	2	1	3	3	3	3	2	3	3	3	5	0	0	1	0	NA	NA	NA	NA	1	21	1	3	1	1	4	0
7	2	2	3	2	2	1	2	2	1	1	1	1	1	1	1	3	3	3	2	3	2	4	3	3	5	1	1	1	2	4	0	0	1	21	1	3	2	1	1	1
8	2	4	2	1	1	2	3	2	1	1	1	2	1	1	1	2	4	5	2	5	2	2	4	1	2	0	1	1	4	4	0	0	1	21	1	3	2	1	1	1
6	2	1	3	1	3	2	2	3	2	2	1	1	1	2	1	5	1	3	5	2	4	5	2	1	1	0	0	0	NA	NA	NA	NA	1	21	1	3	2	1	4	0
11	1	2	1	2	1	1	1	1	1	1	1	1	2	1	1	1	4	5	2	5	2	2	2	2	7	7	1	1	4	3	0	0	1	21	1	3	3	1	1	1
10	1	3	1	1	2	1	1	2	1	1	1	1	1	1	1	2	3	4	2	3	2	3	3	1	5	0	1	0	3	4	0	0	1	21	1	3	3	1	1	1
10	2	3	1	1	1	1	1	1	1	1	1	1	1	1	1	1	4	5	1	5	2	2	5	2	4	4	1	1	3	1	0	0	1	21	1	3	3	0	1	1
11	1	3	1	1	2	2	1	2	1	1	1	1	2	2	1	2	3	3	2	3	2	2	2	4	7	7	1	1	4	4	0	0	1	21	1	3	1	1	1	0
9	2	2	2	1	1	2	2	3	2	1	2	1	1	1	1	5	2	5	2	2	3	3	5	4	4	4	1	0	2	4	0	0	1	21	1	3	2	1	1	0
11	2	3	1	2	1	1	1	1	1	1	1	1	2	1	1	1	4	5	2	5	2	2	5	1	6	2	1	1	4	4	0	0	1	21	1	3	3	1	1	1
11	2	3	1	2	1	1	1	2	1	1	1	1	2	1	1	1	5	4	1	4	3	2	4	1	2	0	1	1	2	4	0	0	1	21	1	3	2	1	1	1
8	3	3	2	1	2	2	1	2	2	2	2	1	1	1	2	4	3	3	4	3	3	4	4	4	4	0	1	1	NA	NA	1	0	1	21	1	3	2	1	2	0
10	1	2	2	1	1	1	1	1	1	1	1	1	1	1	1	2	5	5	2	4	3	3	5	1	7	4	1	1	4	2	0	0	1	21	1	3	3	1	1	1
8	2	2	2	1	1	2	1	1	1	1	1	1	1	1	1	2	4	5	2	5	2	3	5	1	6	4	1	1	4	4	0	0	1	21	1	3	3	1	1	1
7	3	2	2	1	1	1	1	1	1	1	1	1	1	2	1	3	3	4	2	3	2	3	4	3	1	1	1	1	NA	NA	NA	NA	1	21	1	3	2	1	4	1
9	1	2	1	2	2	1	1	1	2	1	1	1	2	1	1	3	2	5	3	5	3	4	3	3	7	6	1	1	4	4	0	0	1	21	1	3	2	1	1	1
11	1	3	1	1	1	1	1	1	1	1	1	1	1	1	1	1	5	5	1	5	1	2	5	1	2	6	1	1	NA	NA	NA	NA	1	21	1	3	1	0	4	0
9	2	2	2	1	1	1	1	1	2	1	1	1	1	1	1	4	2	4	4	4	3	4	3	1	0	0	1	1	4	1	0	0	1	21	1	3	3	1	1	1
9	2	2	2	2	1	2	1	2	2	1	1	1	1	1	1	3	4	5	2	5	2	2	4	1	2	3	1	1	3	4	0	0	1	21	1	3	2	0	1	1
9	2	4	1	1	1	1	1	1	1	1	1	1	2	1	1	1	5	5	2	5	2	2	5	1	4	4	1	1	4	2	0	0	1	21	1	3	2	0	1	1
11	1	3	1	1	1	1	1	1	1	1	1	1	1	1	1	1	5	5	1	5	2	1	5	1	3	4	1	1	4	4	0	0	1	21	1	3	3	1	1	1
9	2	3	1	1	2	1	1	1	1	1	1	1	1	1	1	1	4	5	2	5	2	2	5	2	3	3	1	1	3	4	0	0	1	21	1	3	2	1	1	1
11	2	2	1	1	1	1	1	1	1	1	1	1	1	1	1	3	5	5	2	5	2	2	4	1	4	2	1	1	4	3	0	0	1	21	1	3	2	0	1	1
10	4	3	4	3	2	2	1	2	3	1	1	1	3	1	1	2	3	5	2	4	2	2	3	2	6	0	0	1	3	1	0	0	1	21	1	3	3	1	1	1
11	1	2	1	1	2	1	1	2	2	1	1	1	1	1	1	5	4	5	2	5	2	2	3	1	4	0	1	1	4	1	0	0	1	21	1	3	3	1	1	1
9	2	2	2	1	1	1	1	3	2	1	1	1	1	1	1	3	3	5	3	2	3	4	4	1	2	2	1	1	NA	NA	NA	NA	1	21	1	3	2	1	4	1
9	1	2	2	2	3	2	1	1	1	1	1	2	2	2	2	5	2	2	3	2	2	3	2	1	7	7	0	1	4	4	0	0	1	21	1	3	1	1	1	0
10	2	3	2	1	1	2	1	1	2	1	1	1	2	1	1	1	4	5	2	5	2	2	5	1	6	4	1	1	4	4	0	0	1	21	1	3	2	1	1	1
9	2	2	2	1	1	1	1	2	1	1	1	1	1	2	1	2	4	5	2	4	2	2	4	3	7	0	1	1	3	4	0	0	1	21	1	3	2	1	1	0
10	1	3	1	2	2	1	1	1	1	1	1	1	1	1	1	2	4	5	1	5	2	2	5	1	2	0	1	1	4	2	0	0	1	21	1	3	3	1	1	1
8	2	3	2	1	1	1	1	2	1	1	1	1	2	1	2	2	3	4	3	5	3	3	5	2	6	0	0	0	4	4	0	0	1	21	1	3	2	1	1	0
11	1	3	1	1	1	1	1	1	1	1	1	1	2	1	1	2	3	4	1	4	2	2	4	3	2	3	1	1	NA	NA	NA	NA	1	21	1	3	2	1	4	0
7	2	2	2	2	2	2	1	2	1	1	1	1	2	1	1	2	3	4	2	5	2	2	3	2	5	3	1	1	NA	NA	1	0	1	21	2	3	2	1	2	1
9	2	3	2	1	2	1	1	1	1	1	1	2	2	1	2	3	5	4	2	3	2	3	3	3	5	3	0	0	4	3	0	0	1	21	2	3	3	1	1	1
6	2	4	2	1	1	1	2	2	1	1	1	1	1	1	1	2	3	5	2	4	2	2	3	2	6	6	1	1	NA	NA	NA	NA	1	21	2	3	2	1	4	1
10	1	2	1	1	1	1	1	2	1	1	1	1	1	1	1	3	2	5	3	4	3	3	3	2	3	1	1	0	4	3	0	0	1	21	2	3	3	1	1	1
6	3	3	3	1	1	1	1	2	2	1	1	1	1	1	1	3	3	4	3	3	2	3	4	3	7	2	1	1	3	4	0	0	1	21	2	3	3	1	1	1
11	2	2	3	2	2	2	2	2	1	1	2	1	1	2	2	4	3	4	3	4	3	3	3	1	7	2	1	0	4	4	0	0	1	21	2	3	2	1	1	1
11	1	3	1	1	1	1	1	1	1	1	1	1	1	1	1	3	4	5	1	3	2	2	4	1	5	3	1	1	4	4	0	0	1	21	2	3	3	1	1	1
7	2	1	2	1	2	2	2	3	1	1	1	1	1	1	1	2	2	3	4	2	3	3	3	3	2	4	1	1	3	4	0	0	1	21	2	3	2	1	1	1
5	2	3	2	1	1	1	1	2	2	1	1	1	1	1	1	3	3	4	3	3	3	3	4	4	7	7	1	1	NA	NA	NA	NA	1	21	2	3	2	1	4	1
7	2	2	2	2	2	2	2	2	2	1	1	1	2	1	1	2	3	5	2	4	3	3	4	3	4	3	1	1	4	2	0	0	1	21	2	3	3	1	1	1
9	3	3	2	2	2	1	1	3	2	1	2	1	2	1	1	2	3	5	3	3	2	3	4	3	2	2	0	1	NA	NA	1	0	1	21	2	3	3	1	2	1
9	2	2	3	1	3	1	2	1	2	1	1	1	3	1	1	4	3	4	3	5	3	3	3	1	7	0	1	0	4	4	0	0	1	21	2	3	2	1	1	1
9	2	2	2	2	2	1	1	1	1	1	1	1	3	1	1	4	3	4	2	4	2	3	3	2	2	0	1	1	4	1	0	0	1	21	2	3	2	1	1	1
11	1	3	2	1	1	1	1	1	2	1	1	1	2	1	1	3	5	3	2	5	2	2	3	1	5	0	0	1	NA	NA	NA	NA	1	21	2	3	3	1	4	1
9	2	2	1	1	1	2	1	1	1	1	1	1	1	1	1	2	4	5	2	4	2	2	4	2	4	4	1	1	NA	NA	NA	NA	1	21	2	3	2	1	4	1
11	2	3	2	2	2	1	2	1	1	2	1	1	1	1	1	3	4	5	3	5	1	3	2	1	2	0	1	1	4	1	0	0	1	21	2	3	3	1	1	1
9	2	3	2	1	1	2	2	1	1	1	1	1	1	1	1	2	3	5	2	4	2	2	3	3	1	4	1	0	NA	NA	NA	NA	1	21	2	3	3	0	4	1
8	2	3	2	1	1	2	1	1	1	1	1	1	1	1	1	3	4	5	3	4	3	3	5	2	7	4	1	1	3	2	0	0	1	21	2	3	2	1	1	1
7	2	3	3	1	2	1	1	1	1	1	2	1	1	2	2	3	4	5	2	4	2	3	3	1	3	1	1	1	3	4	0	0	1	21	2	3	3	1	1	1
9	2	3	2	1	1	2	2	1	1	1	1	1	1	1	1	3	4	4	2	4	2	2	5	2	1	0	1	1	NA	NA	NA	NA	1	21	2	3	2	1	4	1
8	2	3	2	1	2	2	2	2	1	1	1	1	1	1	1	3	3	3	3	3	3	3	2	3	10	2	1	1	3	3	0	0	1	21	2	3	2	1	1	0
6	2	1	3	2	2	1	1	2	2	1	1	1	1	2	3	1	4	4	2	3	4	5	4	1	1	3	1	0	1	4	0	0	1	21	2	3	2	1	1	1
9	1	3	1	2	1	2	1	1	1	1	1	1	2	1	1	2	4	5	2	5	2	3	4	1	7	1	1	1	3	2	0	0	1	21	2	3	3	1	1	1
8	1	3	3	2	2	1	1	1	1	1	1	1	1	1	1	3	5	5	2	4	2	4	5	2	7	1	0	1	4	4	0	0	1	21	2	3	3	1	1	1
9	2	3	3	2	2	1	2	1	1	2	2	1	2	2	2	2	5	5	2	4	2	3	4	2	0	3	0	0	4	1	0	0	1	21	2	3	3	1	1	1
9	2	2	2	2	1	1	2	2	1	2	1	1	1	1	1	1	3	4	2	5	2	2	5	2	3	5	1	1	3	1	0	0	1	21	2	3	2	1	1	1
8	2	2	2	2	1	1	1	2	1	1	1	1	2	1	1	3	4	5	3	3	3	4	4	1	0	0	1	1	NA	NA	NA	NA	1	21	2	3	1	1	4	0
9	2	2	3	2	3	2	2	3	3	2	1	1	2	1	2	4	3	2	4	2	3	4	2	2	2	2	0	1	2	1	0	0	1	21	2	3	3	1	1	1
9	3	3	3	2	1	1	1	2	2	1	1	1	2	2	2	1	4	5	2	5	2	3	4	1	4	3	1	1	3	4	0	0	1	21	2	3	3	1	1	1
7	2	2	1	1	2	1	1	3	2	1	1	1	1	2	1	3	2	3	3	2	3	3	4	2	3	3	1	1	2	1	0	0	1	21	2	3	3	1	1	1
10	1	2	2	1	1	1	1	1	1	1	1	1	1	1	1	3	3	4	3	3	2	3	3	1	3	3	1	1	4	4	0	0	1	21	2	3	3	1	1	1
11	1	3	1	1	1	1	1	1	1	1	1	1	1	1	1	2	3	5	2	5	2	3	5	1	0	4	0	0	NA	NA	NA	NA	1	21	2	3	2	0	4	1
9	1	2	1	1	2	1	2	2	1	1	1	1	1	1	1	2	4	4	2	4	2	2	5	3	3	5	1	1	2	1	0	0	1	21	2	3	3	1	1	1
9	2	3	2	1	2	1	1	1	1	1	1	1	1	1	1	2	5	5	2	5	2	3	3	1	4	7	1	0	NA	NA	NA	NA	1	21	2	3	2	1	4	1
8	2	3	2	1	2	1	2	1	2	1	1	1	1	1	1	4	4	5	2	4	2	3	2	2	6	6	1	1	4	4	0	0	1	21	2	3	3	1	1	0
9	2	2	2	1	2	1	1	1	2	1	1	1	1	1	2	3	3	4	3	3	2	3	2	4	2	2	0	0	3	1	0	0	1	21	2	3	2	1	1	1
10	1	3	1	2	3	2	1	1	2	1	1	1	1	1	1	5	4	5	2	5	2	4	2	1	2	0	1	1	4	1	0	0	1	21	2	3	3	1	1	1
7	2	2	3	1	2	1	1	2	1	1	1	1	1	1	1	4	2	3	4	2	4	4	3	4	0	0	1	1	NA	NA	NA	NA	1	21	2	3	3	1	4	1
8	2	4	2	1	1	1	1	2	1	1	1	1	1	1	1	2	5	5	2	4	2	3	5	1	4	6	1	1	NA	NA	NA	NA	1	21	2	3	2	1	4	0
9	2	3	2	1	1	1	1	2	1	1	1	1	1	1	1	3	3	4	3	5	3	2	4	2	2	6	1	0	3	4	0	0	1	21	2	3	2	1	1	0
8	2	3	2	1	2	3	1	1	1	1	1	1	1	1	1	3	3	4	2	2	2	3	2	3	6	0	1	0	4	4	0	0	1	21	2	3	2	1	1	0
8	2	3	2	1	2	1	1	1	2	1	1	1	2	1	1	2	5	5	2	5	2	2	5	2	3	5	1	1	4	1	0	0	1	21	2	3	2	1	1	0
10	1	2	1	1	1	1	3	3	2	1	3	1	1	3	2	4	2	4	3	3	2	4	2	3	7	2	1	1	4	1	0	0	1	21	2	3	3	1	1	0
7	2	3	1	1	2	1	1	2	1	1	1	1	1	1	2	3	4	5	2	3	3	3	3	2	2	0	1	0	NA	NA	1	0	1	21	2	3	2	1	2	0
5	2	2	2	2	1	2	2	1	2	1	1	1	1	1	1	4	3	5	2	3	2	3	4	3	5	3	1	0	NA	NA	NA	NA	1	21	2	3	2	1	4	1
8	2	2	2	1	2	2	1	3	1	1	1	1	2	2	1	3	4	3	3	2	3	3	3	2	5	5	1	1	NA	NA	NA	NA	1	21	2	3	2	1	4	0
9	2	3	3	3	2	2	2	2	3	1	1	1	2	1	1	2	4	5	2	3	3	4	4	3	7	0	1	0	4	4	0	0	1	21	2	3	2	1	1	1
10	2	3	2	2	2	2	2	2	2	1	1	1	1	1	1	4	4	5	3	3	2	4	2	2	6	3	1	0	3	1	0	0	1	21	2	3	2	1	1	1
10	1	3	1	1	2	2	2	2	2	1	2	1	2	1	1	2	4	5	2	3	2	3	5	1	3	2	1	1	4	3	0	0	1	21	2	3	2	1	1	1
9	2	3	3	2	2	2	2	3	1	1	1	1	2	1	1	2	4	4	3	2	3	3	2	3	3	1	1	1	4	2	0	0	1	21	2	3	2	1	1	1
5	3	3	1	1	1	1	1	2	1	1	1	1	1	1	1	5	2	5	3	2	3	3	2	4	5	0	1	1	NA	NA	NA	NA	1	21	2	3	2	0	4	1
10	2	3	1	2	3	2	2	1	2	1	1	1	1	1	1	3	3	4	3	3	2	4	3	1	7	2	1	0	4	3	0	0	1	21	2	3	3	1	1	1
7	2	3	2	1	2	1	2	2	1	1	1	1	1	1	1	2	3	4	2	4	2	3	4	3	4	3	1	1	3	4	0	0	1	21	2	3	3	1	1	1
7	2	2	2	2	1	2	1	1	1	1	1	1	1	1	1	3	4	3	2	4	3	4	4	4	0	2	1	1	2	1	0	0	1	21	2	3	3	0	1	0
9	2	3	2	1	2	1	2	3	2	1	1	1	1	2	1	4	3	3	1	4	2	3	3	1	3	3	0	1	4	3	0	0	1	21	2	3	3	1	1	1
6	3	3	3	2	2	2	2	1	1	1	1	1	2	1	2	2	4	5	2	5	2	3	4	2	4	0	1	1	3	3	0	0	1	21	2	3	2	1	1	1
10	1	2	2	2	1	1	2	1	1	1	1	1	1	1	1	4	3	4	2	3	3	3	2	1	7	7	0	1	4	4	0	0	1	21	2	3	3	1	1	1
8	2	2	2	1	2	1	1	2	2	1	1	1	1	1	1	3	4	4	3	3	3	3	4	3	2	3	1	1	NA	NA	NA	NA	1	21	2	3	3	1	4	0
10	1	4	1	1	1	2	2	1	1	1	1	1	1	1	1	2	4	5	2	4	2	2	5	2	7	7	1	1	4	1	0	0	1	21	2	3	3	1	1	1
8	2	2	2	1	2	1	1	1	2	1	1	1	3	1	1	2	3	5	2	3	2	4	3	1	10	0	1	0	3	1	0	0	1	21	2	3	3	1	1	1
9	2	3	3	1	1	1	1	2	1	1	1	1	1	1	1	2	4	5	2	5	2	2	4	1	7	3	1	1	4	4	0	0	1	21	2	3	2	1	1	1
9	3	2	3	2	2	2	1	1	1	2	1	1	1	1	1	3	3	4	3	3	3	3	2	2	0	0	1	1	NA	NA	NA	NA	1	21	2	3	2	1	4	1
5	2	1	2	1	1	1	1	2	1	1	1	1	1	1	1	2	2	2	4	2	4	4	4	5	4	5	1	0	3	4	0	0	1	21	2	3	3	1	1	0
8	2	2	2	1	1	2	1	1	1	1	1	1	1	1	1	2	3	5	2	3	3	3	4	2	4	0	1	1	3	4	0	0	1	21	2	3	3	1	1	0
8	2	3	2	1	2	1	2	2	1	1	1	1	1	2	1	4	3	4	3	3	2	4	3	2	7	0	1	1	NA	NA	1	0	1	21	2	3	2	1	2	1
8	2	3	2	1	2	1	2	3	2	1	1	3	1	1	2	1	4	5	2	5	3	4	3	1	2	5	0	1	4	4	0	0	1	21	2	3	1	1	1	1
8	2	3	2	1	1	1	1	2	1	1	1	1	1	2	1	4	1	3	4	3	3	3	4	4	7	3	1	1	4	4	0	0	1	21	2	3	2	1	1	1
9	1	3	1	1	1	1	2	2	1	1	1	1	2	1	1	2	4	5	2	4	2	2	4	1	3	1	1	1	4	4	0	0	1	21	2	3	2	1	1	1
11	1	2	1	1	1	1	1	2	1	1	1	1	2	1	1	2	3	4	2	3	2	3	4	5	3	3	1	1	4	1	0	0	1	21	2	3	2	1	1	0
8	2	2	1	3	3	3	2	1	3	2	2	2	2	1	1	1	4	5	1	3	1	2	2	2	2	7	1	1	NA	NA	NA	NA	1	21	2	3	2	1	4	1
9	2	4	1	2	1	2	1	2	1	2	2	1	2	1	1	1	5	5	1	5	1	1	5	1	1	5	1	1	4	4	0	0	1	21	2	3	2	0	1	0
9	2	3	2	3	3	1	3	3	3	1	1	3	3	2	1	5	1	3	4	3	3	3	1	2	7	3	1	1	4	4	0	0	1	21	2	3	2	1	1	1
8	2	2	2	2	2	1	1	1	2	1	1	1	2	1	2	3	3	3	2	3	3	2	3	3	4	5	1	1	3	4	0	0	1	21	2	3	3	1	1	1
8	2	2	2	2	2	2	2	2	2	1	2	1	2	2	2	3	3	5	3	3	3	4	3	3	7	4	1	1	3	4	0	0	2	21	1	3	3	1	1	1
9	2	3	2	2	1	1	1	2	2	1	1	1	1	1	1	4	3	5	3	4	3	3	4	1	6	0	1	1	3	4	0	0	2	21	1	3	2	1	1	1
10	1	4	1	1	1	1	1	1	2	1	1	2	1	2	1	1	3	5	2	5	2	2	4	1	7	2	1	1	4	4	0	0	2	21	1	3	3	1	1	1
9	2	3	2	2	1	1	1	1	1	1	1	1	1	1	1	2	5	5	2	5	2	2	5	2	2	0	1	1	2	1	0	0	2	21	1	3	3	0	1	1
6	3	3	3	2	2	1	1	2	1	1	1	1	2	1	2	4	2	2	3	2	3	4	3	4	3	2	0	1	3	1	0	0	2	21	1	3	3	1	1	0
11	2	2	2	1	2	1	1	2	2	1	2	1	3	1	1	3	4	5	3	3	4	3	5	2	5	3	1	0	4	1	0	0	2	21	1	3	3	1	1	1
9	1	3	1	2	1	1	1	2	1	1	1	1	1	1	1	3	3	5	2	4	2	2	5	1	4	3	1	1	4	1	0	0	2	21	1	3	2	1	1	1
8	2	3	2	1	1	1	1	1	1	1	1	1	1	1	1	2	3	5	2	5	3	2	4	1	4	0	1	1	4	4	0	0	2	21	1	3	2	1	1	1
10	1	3	1	1	1	1	1	2	1	1	1	1	2	1	1	2	4	5	2	5	2	2	4	2	7	4	1	0	4	4	0	0	2	21	1	3	3	1	1	1
8	3	3	2	1	1	1	1	2	1	1	1	1	1	1	1	2	4	NA	NA	4	3	2	4	2	5	5	1	1	NA	NA	1	0	2	21	1	3	2	1	2	1
10	1	3	1	1	1	1	1	1	1	1	1	1	1	1	1	1	4	5	2	5	2	2	5	1	7	4	1	1	4	3	0	0	2	21	1	3	2	1	1	1
9	2	2	3	2	2	2	1	2	1	1	1	1	2	2	1	3	3	4	3	3	3	3	3	2	7	3	0	0	3	4	0	0	2	21	1	3	2	1	1	1
9	2	3	2	3	1	1	1	1	2	1	1	1	1	1	1	3	4	5	2	4	3	3	4	1	4	2	1	1	4	1	0	0	2	21	1	3	3	1	1	1
10	2	3	2	1	2	2	1	1	2	1	1	1	1	2	1	2	3	5	2	5	2	2	4	3	5	4	1	1	4	4	0	0	2	21	1	3	2	1	1	0
8	2	4	2	1	1	1	1	2	1	1	1	1	1	1	1	3	3	3	3	3	3	3	3	3	1	0	1	1	4	4	0	0	2	21	1	3	3	1	1	1
6	3	3	3	2	1	2	1	2	1	1	2	1	1	1	1	3	3	3	3	3	4	4	3	1	5	1	1	0	2	4	0	0	2	21	1	3	2	1	1	1
8	2	3	3	3	1	3	2	3	1	2	2	1	3	1	1	3	2	2	3	2	3	3	2	2	6	2	0	0	NA	NA	NA	NA	2	21	1	3	2	1	3	1
8	2	2	2	1	1	1	1	1	1	1	1	1	1	1	1	2	3	5	2	3	3	3	4	2	3	5	1	0	NA	NA	0	1	2	21	1	3	3	1	2	1
10	2	4	2	1	1	2	1	2	2	1	2	1	2	1	1	3	5	5	2	3	3	3	5	1	1	0	1	0	4	1	0	0	2	21	1	3	NA	1	1	1
9	2	3	2	1	1	1	2	1	1	1	1	1	1	1	1	1	4	5	2	5	2	2	5	1	7	3	1	1	4	4	0	0	2	21	1	3	2	1	1	1
10	1	2	1	1	1	1	1	1	1	1	1	1	1	1	1	2	5	5	1	5	2	2	5	1	6	5	1	0	4	3	0	0	2	21	1	3	2	1	1	1
11	1	3	1	1	1	1	1	1	1	1	1	1	1	1	1	1	5	5	1	5	1	1	5	2	7	6	1	1	NA	NA	NA	NA	2	21	1	3	2	1	4	1
9	2	2	2	1	1	1	1	2	1	1	1	1	2	1	1	4	3	5	2	5	2	2	3	2	3	3	1	1	2	1	0	0	2	21	1	3	3	1	1	1
8	2	3	1	1	1	1	1	1	1	1	1	1	1	1	1	1	4	5	2	5	3	2	5	1	5	7	1	1	4	4	0	0	2	21	1	3	2	1	1	1
9	2	3	2	1	2	1	1	1	2	1	1	1	2	2	1	2	3	4	2	4	2	2	4	2	1	1	1	1	4	3	0	0	2	21	1	3	3	1	1	1
11	1	3	1	1	1	1	1	1	1	1	1	1	2	1	1	1	5	5	2	4	2	2	5	1	3	7	1	1	3	4	0	0	2	21	1	3	2	1	1	1
11	2	3	2	1	1	1	1	1	1	1	1	1	2	1	1	4	3	5	2	4	2	2	4	2	6	5	1	0	4	3	0	0	2	21	1	3	3	1	1	1
8	2	3	2	1	1	1	1	1	1	1	1	1	1	1	1	2	5	5	1	5	2	2	5	1	7	7	1	1	4	2	0	0	2	21	1	3	3	1	1	1
7	2	2	2	1	1	1	1	1	2	1	1	1	2	1	1	2	4	4	3	3	4	3	5	1	7	4	1	1	3	4	0	0	2	21	1	3	2	1	1	1
8	3	3	3	1	2	1	1	2	1	1	1	1	1	1	1	2	4	5	2	5	3	3	4	1	2	1	1	1	2	4	0	0	2	21	1	3	2	1	1	1
9	2	1	2	1	1	1	1	1	1	1	1	1	2	2	1	4	4	5	3	3	3	2	5	1	7	3	1	1	4	2	0	0	2	21	1	3	3	1	1	1
8	2	2	2	1	1	1	1	2	1	1	1	1	1	1	1	2	3	5	1	3	1	5	5	1	5	6	1	1	2	2	0	0	2	21	1	3	3	0	1	1
8	2	4	2	1	1	1	1	1	2	1	1	1	2	1	1	3	4	5	2	4	2	3	3	2	1	2	1	1	2	4	0	0	2	21	1	3	1	0	1	1
10	1	3	2	1	1	1	1	1	1	1	1	1	1	1	1	3	3	5	2	4	2	2	4	1	7	2	1	1	4	3	0	0	2	21	1	3	3	1	1	1
8	1	4	2	2	2	2	1	2	1	1	2	1	3	3	2	2	4	5	2	4	2	3	5	3	6	0	0	0	3	2	0	0	2	21	1	3	3	1	1	1
11	1	3	2	2	1	1	1	1	1	1	1	1	2	1	1	1	5	5	1	5	1	2	5	1	14	3	1	1	4	1	0	0	2	21	1	3	2	1	1	1
8	2	3	2	1	1	1	1	1	1	1	1	1	1	1	1	2	NA	4	NA	NA	NA	NA	4	1	7	7	1	1	NA	NA	NA	NA	2	21	1	3	2	1	3	1
11	1	4	2	2	1	1	1	1	1	1	1	1	1	1	1	3	4	5	2	5	3	2	4	2	4	3	0	1	2	1	0	0	2	21	1	3	2	0	1	1
9	2	2	2	1	1	1	1	2	1	1	1	1	2	1	1	3	2	5	3	3	3	3	3	2	2	3	1	0	3	3	0	0	2	21	1	3	2	1	1	1
9	1	3	1	1	1	1	1	1	1	1	1	1	1	1	1	3	4	5	2	5	2	3	5	1	6	2	1	1	4	2	0	0	2	21	1	3	3	1	1	1
10	2	3	2	1	2	1	1	2	1	1	1	1	1	1	1	2	5	5	2	4	2	3	5	2	1	0	1	0	4	1	0	0	2	21	1	3	3	1	1	1
9	2	2	1	1	1	1	1	1	1	1	1	1	1	1	1	1	5	5	1	4	2	2	4	2	7	7	1	0	4	1	0	0	2	21	1	3	3	1	1	1
6	3	2	2	3	2	2	2	2	3	1	1	1	3	1	1	2	4	3	4	3	4	4	4	3	7	0	1	0	NA	NA	NA	NA	2	21	1	3	3	1	4	0
7	3	2	2	2	2	1	1	1	1	1	1	1	2	1	1	2	4	5	2	5	3	3	4	3	7	0	1	1	3	3	0	0	2	21	1	3	3	1	1	1
10	1	3	2	1	1	1	1	1	1	1	1	1	1	1	1	1	5	5	1	5	2	2	5	1	3	4	1	1	4	1	0	0	2	21	1	3	3	1	1	1
11	2	2	2	2	1	1	1	1	1	1	1	1	1	1	1	4	4	4	2	5	2	2	4	2	1	1	1	0	3	1	0	0	2	21	1	3	2	1	1	1
9	2	3	3	2	1	1	1	1	2	1	1	1	1	1	1	2	4	5	2	4	3	3	5	2	7	4	1	1	3	4	0	0	2	21	1	3	3	1	1	1
9	2	3	3	1	1	1	1	1	1	1	1	1	1	2	2	1	5	5	1	5	2	3	5	1	2	0	1	1	4	1	0	0	2	21	1	3	3	1	1	1
7	2	NA	2	1	2	1	1	1	2	1	1	1	1	2	1	4	3	3	2	2	3	2	5	3	7	7	1	1	4	4	0	0	2	21	1	3	2	1	1	1
10	1	3	1	2	1	1	1	1	1	1	1	1	1	1	1	2	5	5	3	3	3	3	5	2	6	1	1	1	4	2	0	0	2	21	1	3	3	1	1	1
8	2	3	2	1	1	1	1	1	1	1	1	1	1	1	1	2	5	4	1	5	3	3	5	4	5	6	1	1	3	4	0	0	2	21	1	3	2	0	1	0
9	2	2	2	1	2	2	1	2	1	1	1	1	1	1	1	3	3	5	3	4	3	4	3	3	2	1	1	1	2	1	0	0	2	21	1	3	2	0	1	1
9	2	2	3	1	3	1	1	1	2	2	2	1	2	1	2	3	4	5	3	4	2	3	3	2	7	5	0	1	NA	NA	NA	NA	2	21	2	3	2	1	3	1
9	2	3	2	2	1	1	1	1	1	1	1	1	2	1	1	2	4	5	2	5	2	3	4	2	7	7	1	0	NA	NA	NA	NA	2	21	2	3	2	1	3	1
11	2	4	1	1	1	1	1	1	1	1	1	1	1	1	1	2	5	5	2	5	2	2	5	2	7	3	1	0	2	4	0	0	2	21	2	3	3	1	1	1
10	2	3	2	1	1	1	1	1	1	1	2	1	2	2	1	3	4	5	2	5	2	2	4	1	2	0	1	1	3	2	0	0	2	21	2	3	2	1	1	1
9	2	3	2	2	1	1	1	2	1	1	1	1	2	1	1	3	4	5	2	3	3	2	4	1	6	3	1	0	3	1	0	0	2	21	2	3	2	1	1	1
11	2	3	2	1	1	1	1	2	2	1	1	1	1	1	1	2	5	5	2	4	1	2	5	1	5	3	1	1	NA	NA	NA	NA	2	21	2	3	2	1	3	0
5	2	3	3	2	2	2	1	1	1	1	2	1	3	1	1	3	2	4	3	3	4	4	3	3	1	1	0	1	4	2	0	0	2	21	2	3	2	1	1	1
10	1	2	1	1	2	1	2	2	1	1	1	1	1	1	1	4	4	5	3	3	3	4	4	2	4	3	1	1	4	1	0	0	2	21	2	3	3	1	1	1
8	2	3	2	1	2	1	1	2	1	1	1	1	1	1	1	2	3	3	3	3	4	4	4	3	7	6	1	0	NA	NA	1	0	2	21	2	3	2	1	2	1
10	1	1	1	2	2	2	1	2	2	1	1	1	1	1	1	4	2	2	5	1	5	4	2	4	3	1	1	1	NA	NA	NA	NA	2	21	2	3	3	1	4	1
6	3	3	2	1	1	2	1	1	1	1	1	1	1	1	1	2	4	4	2	4	3	2	3	3	7	7	0	0	NA	NA	NA	NA	2	21	2	3	2	1	4	1
9	2	3	2	1	2	1	1	2	2	1	1	1	2	1	1	3	3	4	2	3	2	3	3	2	7	2	1	1	4	4	0	0	2	21	2	3	2	1	1	1
7	2	3	2	1	1	1	1	1	1	1	1	1	1	1	1	3	4	5	2	5	2	2	5	5	14	0	0	0	NA	NA	1	0	2	21	2	3	3	1	2	0
7	2	2	2	1	2	1	2	2	1	1	1	1	1	2	2	4	2	5	3	4	3	3	3	3	7	7	1	0	3	3	0	0	2	21	2	3	2	1	1	1
9	2	2	2	1	1	1	1	1	1	1	1	1	1	1	1	2	4	5	2	4	3	3	5	1	7	6	1	1	3	1	0	0	2	21	2	3	2	1	1	1
8	2	3	3	2	2	2	2	2	2	2	1	1	1	2	2	3	3	4	3	3	3	4	3	2	2	0	1	1	2	1	0	0	2	21	2	3	2	0	1	1
10	2	3	2	1	1	1	1	1	1	1	1	1	2	1	1	3	4	4	3	3	3	3	4	1	3	0	1	1	3	4	0	0	2	21	2	3	2	1	1	1
9	2	3	2	1	2	2	2	2	1	1	1	1	1	1	1	3	2	3	2	4	2	3	3	2	3	2	1	1	4	1	0	0	2	21	2	3	3	0	1	1
7	2	3	1	1	1	1	1	1	1	1	1	1	1	1	1	2	5	5	1	5	2	1	5	1	7	3	0	1	4	1	0	0	2	21	2	3	3	1	1	1
10	2	2	2	1	1	2	1	2	1	1	1	1	1	1	1	4	3	5	3	4	3	3	3	1	7	0	1	0	3	4	0	0	2	21	2	3	3	1	1	1
8	2	3	3	2	2	1	2	2	1	2	2	1	2	1	1	4	3	2	5	2	3	4	3	4	7	5	1	1	NA	NA	NA	NA	2	21	2	3	2	1	4	1
7	2	3	3	2	3	1	3	2	2	2	1	1	2	1	1	3	3	3	3	4	3	3	2	1	12	2	0	1	3	4	0	0	2	21	2	3	1	1	1	1
11	1	2	1	1	1	1	1	3	1	1	1	1	3	1	1	2	4	5	2	4	2	1	5	1	6	6	1	1	4	4	0	0	2	21	2	3	2	1	1	1
11	2	2	1	2	1	1	1	2	2	1	2	1	1	1	1	3	4	4	2	3	2	3	4	1	3	1	1	1	NA	NA	NA	NA	2	21	2	3	3	1	4	1
10	2	3	1	1	1	1	1	1	1	1	1	1	1	1	1	1	5	5	2	5	2	2	5	1	7	0	1	1	4	4	0	0	2	21	2	3	2	1	1	1
9	2	2	2	2	1	2	1	2	1	1	1	1	2	1	1	3	3	5	3	3	3	3	5	2	6	7	1	0	4	1	0	0	2	21	2	3	3	1	1	1
9	2	2	1	1	1	1	1	1	1	1	1	1	2	1	1	3	3	5	3	4	2	2	5	2	4	3	1	0	4	4	0	0	2	21	2	3	2	1	1	1
9	2	2	2	2	2	2	2	2	2	2	1	1	2	2	1	5	4	4	2	3	3	4	2	2	7	2	1	1	4	4	0	0	2	21	2	3	3	1	1	0
9	2	2	1	1	3	1	2	2	1	1	1	1	2	1	1	3	2	3	3	2	3	4	3	3	3	1	1	1	NA	1	0	0	2	21	2	3	3	1	1	1
9	2	4	2	2	1	1	1	1	1	1	1	1	1	2	1	2	4	5	3	4	3	3	5	3	6	3	1	1	3	1	0	0	2	21	2	3	3	1	1	0
11	2	3	2	1	1	1	2	1	1	1	1	1	1	1	2	1	5	5	1	5	1	2	5	1	7	4	1	1	4	4	0	0	2	21	2	3	2	0	1	1
9	2	3	2	2	1	1	1	2	1	1	1	1	2	1	1	2	3	5	2	4	3	3	5	2	2	1	1	1	4	4	0	0	2	21	2	3	2	1	1	1
8	3	2	2	1	2	1	1	2	1	2	1	1	2	1	2	3	3	4	3	4	3	2	4	3	7	1	1	1	2	1	0	0	2	21	2	3	3	1	1	0
9	2	1	2	1	1	1	1	1	1	1	1	1	1	1	1	4	3	2	3	2	4	3	5	5	7	7	1	1	NA	NA	NA	NA	2	21	2	3	2	1	4	1
8	2	3	2	1	1	1	1	2	1	1	1	1	1	1	1	3	4	5	3	5	3	3	5	3	1	0	1	1	3	3	0	0	2	21	2	3	2	1	1	1
9	2	2	2	2	2	1	1	3	3	1	1	1	2	1	1	3	4	4	3	3	3	3	3	2	4	2	1	1	NA	NA	NA	NA	2	21	2	3	2	NA	4	1
11	1	3	2	2	1	2	2	1	2	1	1	1	1	1	1	1	5	5	1	5	2	2	5	1	2	1	1	1	NA	NA	NA	NA	2	21	2	3	2	1	4	1
9	2	3	2	1	2	1	1	1	1	1	1	1	1	1	1	2	5	5	2	5	2	2	5	1	7	7	1	1	3	4	0	0	2	21	2	3	2	1	1	0
9	2	2	2	2	1	1	1	1	2	1	1	1	2	1	1	3	3	5	3	3	3	3	4	3	5	0	1	1	4	4	0	0	2	21	2	3	3	1	1	0
7	2	3	3	1	2	1	3	1	1	1	1	1	2	2	1	3	3	5	2	4	4	3	4	1	0	0	0	1	NA	NA	NA	NA	2	21	2	3	2	1	4	0
8	2	3	2	1	1	1	1	2	1	1	1	1	1	1	1	1	4	5	2	4	2	2	4	1	7	7	1	1	NA	NA	NA	NA	2	21	2	3	2	1	4	1
9	1	3	2	1	2	1	1	2	1	2	2	1	1	1	2	3	3	3	2	3	2	3	4	1	2	2	1	0	NA	NA	NA	NA	2	21	2	3	3	1	4	1
11	1	3	1	2	1	2	1	1	1	1	1	1	2	2	1	2	5	5	1	5	1	2	5	1	7	0	1	1	3	2	0	0	2	21	2	3	2	1	1	1
8	2	3	2	1	1	1	1	2	1	2	1	1	1	2	2	3	3	3	2	4	2	2	2	3	7	0	0	0	NA	NA	NA	NA	2	21	2	3	2	1	4	0
10	2	3	2	2	2	2	1	3	1	1	1	1	2	1	1	3	3	4	4	3	3	2	4	2	7	0	1	1	NA	NA	NA	NA	2	21	2	3	2	1	4	1
11	1	3	2	2	2	1	1	1	1	1	2	1	1	2	1	2	3	5	2	5	2	3	3	1	7	7	1	1	3	1	0	0	2	21	2	3	3	1	1	1
11	1	3	1	1	1	1	1	1	1	1	1	1	1	1	1	2	4	5	2	4	2	2	5	2	5	1	1	1	NA	NA	NA	NA	2	21	2	3	2	1	4	1
8	2	4	2	1	2	2	2	1	1	2	2	1	1	1	2	3	3	5	2	4	3	3	5	2	7	5	1	1	4	1	0	0	2	21	2	3	3	1	1	1
9	2	3	2	1	2	1	2	1	1	1	1	1	1	1	1	3	4	5	2	4	3	3	4	2	2	0	1	1	2	1	0	0	2	21	2	3	3	0	1	1
11	2	3	2	1	1	1	2	2	1	1	1	1	1	1	1	4	3	4	2	3	2	2	3	1	7	3	1	1	NA	NA	NA	NA	2	21	2	3	1	1	4	1
10	2	3	4	2	2	1	1	1	2	2	1	1	1	1	1	1	5	5	2	5	1	2	5	1	1	0	1	0	NA	NA	NA	NA	3	21	1	3	3	1	3	1
9	1	3	2	1	1	1	1	1	1	1	1	1	1	1	1	1	5	5	1	4	2	2	5	1	6	5	1	1	NA	NA	NA	NA	3	21	1	3	2	1	3	1
9	2	3	2	2	1	1	1	1	1	1	1	1	1	1	1	2	4	5	2	4	3	3	4	2	6	5	1	1	NA	NA	NA	NA	3	21	1	3	2	0	3	1
9	2	2	2	2	2	1	1	1	2	1	1	1	1	1	1	3	3	5	2	3	2	2	3	4	5	5	1	1	NA	NA	NA	NA	3	21	1	3	2	1	3	0
9	2	2	2	2	2	1	1	2	1	1	1	1	1	1	1	4	2	4	3	3	3	4	3	4	5	7	1	1	NA	NA	NA	NA	3	21	1	3	3	1	3	0
10	2	1	1	1	1	2	1	1	1	1	1	1	1	2	1	1	5	5	1	5	2	2	5	3	7	3	1	1	NA	NA	NA	NA	3	21	1	3	3	1	3	1
9	1	3	1	1	1	1	2	2	1	1	1	1	1	1	1	3	4	5	2	5	2	1	5	1	0	7	1	1	NA	NA	NA	NA	3	21	1	3	3	1	3	1
9	2	3	3	1	2	1	1	2	1	2	1	1	1	1	2	1	4	5	4	3	2	3	4	1	7	5	1	1	NA	NA	NA	NA	3	21	1	3	3	1	3	1
11	1	4	2	1	1	2	2	1	2	1	2	1	1	2	1	1	4	5	2	5	1	2	4	1	4	3	1	1	NA	NA	NA	NA	3	21	1	3	3	1	3	1
8	2	3	2	1	1	1	1	1	1	1	1	1	1	2	1	1	4	5	1	5	3	3	5	1	0	4	1	1	NA	NA	NA	NA	3	21	1	3	3	1	3	1
9	2	3	2	2	1	1	1	1	1	1	1	1	2	1	1	1	5	5	1	4	2	2	5	2	2	6	1	1	NA	NA	NA	NA	3	21	1	3	2	0	3	1
8	2	2	1	1	1	1	2	1	2	1	1	2	1	1	1	2	2	5	2	5	3	2	4	1	5	6	1	1	4	4	0	0	3	21	1	3	2	1	1	1
10	2	3	2	2	2	1	1	2	1	1	1	1	2	2	1	2	3	4	2	4	2	3	2	1	7	5	1	1	NA	NA	NA	NA	3	21	1	3	3	1	3	1
8	2	3	3	1	1	1	1	1	1	1	1	1	1	1	1	3	4	5	3	4	3	3	4	2	7	7	0	1	NA	NA	NA	NA	3	21	1	3	3	1	3	1
9	2	2	3	2	1	1	1	1	1	1	1	1	1	2	1	2	2	5	1	1	2	3	2	2	2	0	1	0	NA	NA	NA	NA	3	21	1	3	2	0	3	1
10	2	3	2	2	1	1	2	2	1	1	1	1	1	1	1	2	5	5	2	5	2	2	5	2	14	3	0	0	NA	NA	NA	NA	3	21	1	3	3	1	3	1
7	2	3	3	2	1	1	2	1	1	2	1	1	2	1	1	3	4	4	3	4	4	3	3	3	6	5	1	1	4	1	0	0	3	21	1	3	3	1	1	1
11	1	3	1	1	1	1	1	1	1	1	1	1	1	1	1	1	4	5	1	5	1	1	5	1	0	0	1	1	NA	NA	NA	NA	3	21	1	3	3	1	3	1
11	2	3	2	1	2	1	1	2	1	1	1	1	1	2	1	2	4	4	2	5	1	2	4	1	7	4	1	1	NA	NA	NA	NA	3	21	1	3	3	1	3	1
10	1	3	2	2	1	1	1	1	1	1	1	1	1	1	1	2	4	5	3	4	3	2	5	2	7	7	1	1	NA	NA	NA	NA	3	21	1	3	3	1	3	1
11	2	3	4	1	1	1	2	1	1	1	1	1	1	2	2	2	5	5	2	5	3	2	5	2	2	7	1	1	NA	NA	NA	NA	3	21	1	3	3	1	3	1
10	2	3	2	1	1	2	1	1	1	1	1	1	1	2	1	2	4	5	2	5	2	3	5	1	5	2	1	0	NA	NA	NA	NA	3	21	1	3	3	0	3	0
4	4	2	2	1	2	1	1	2	1	1	1	1	1	1	2	3	4	4	2	5	3	3	5	3	4	3	0	0	NA	NA	NA	NA	3	21	2	3	3	1	3	1
8	2	2	2	1	2	1	1	1	1	1	1	1	1	1	1	3	3	5	1	3	2	2	5	3	5	7	1	1	NA	NA	NA	NA	3	21	2	3	3	1	3	0
10	1	2	2	1	1	1	1	1	1	1	1	1	2	1	1	2	4	5	3	5	3	4	5	1	7	7	1	1	NA	NA	NA	NA	3	21	2	3	2	1	3	1
8	2	2	2	1	1	2	2	2	1	1	1	1	1	1	1	2	4	5	2	4	3	3	4	1	0	1	1	0	NA	NA	NA	NA	3	21	2	3	3	1	3	1
9	2	3	3	2	2	1	1	1	2	1	1	1	2	2	1	3	2	5	2	3	3	4	4	3	0	4	0	1	NA	NA	NA	NA	3	21	2	3	2	1	3	1
4	2	2	2	3	2	2	1	3	1	2	2	1	1	2	2	3	4	3	2	3	3	2	3	4	4	4	0	0	NA	NA	NA	NA	3	21	2	3	3	1	3	0
8	2	3	3	2	1	2	2	2	2	1	1	1	3	1	1	2	5	5	2	5	3	2	5	3	4	4	0	0	NA	NA	NA	NA	3	21	2	3	3	1	3	0
9	2	3	2	1	1	1	1	1	1	1	1	1	1	1	1	2	5	5	2	5	3	3	5	3	3	3	1	1	NA	NA	NA	NA	3	21	2	3	2	1	3	0
5	3	1	2	1	2	2	1	2	1	2	1	1	NA	1	NA	4	2	4	3	3	5	5	3	4	4	2	1	1	NA	NA	NA	NA	3	21	2	3	3	1	3	0
10	1	2	1	1	1	1	1	2	1	1	1	1	1	1	1	2	4	5	2	4	2	2	5	1	7	7	1	1	NA	NA	NA	NA	3	21	2	3	3	1	3	1
7	3	2	4	2	2	1	1	1	1	1	1	1	1	1	1	3	4	4	3	4	3	3	3	2	3	7	1	1	NA	NA	NA	NA	3	21	2	3	3	1	3	0
8	2	3	2	2	1	2	2	2	1	1	1	1	2	1	1	4	3	4	2	3	4	3	4	3	7	6	1	1	NA	NA	NA	NA	3	21	2	3	2	1	3	0
10	2	1	2	2	1	1	1	1	2	1	1	1	1	1	1	3	4	4	2	3	3	3	3	3	1	0	0	1	NA	NA	NA	NA	3	21	2	3	2	1	3	0
11	1	3	1	1	1	1	1	2	1	1	1	1	1	2	1	1	5	5	2	5	2	2	5	2	7	7	1	1	NA	NA	NA	NA	3	21	2	3	3	1	3	1
10	2	3	2	2	2	1	1	1	1	1	1	1	1	1	1	2	4	5	2	5	1	2	4	2	7	6	1	1	NA	NA	NA	NA	3	21	2	3	2	1	4	1
8	2	3	2	1	2	1	1	2	1	1	2	1	1	1	1	2	5	5	3	4	3	3	4	2	2	1	1	1	NA	NA	NA	NA	3	21	2	3	2	1	3	1
8	1	4	2	2	1	1	2	1	1	1	1	1	1	1	1	5	2	5	3	4	2	4	2	2	6	5	1	1	4	3	0	0	1	22	1	2	2	1	1	0
9	2	3	1	1	1	1	1	1	1	1	1	1	1	1	1	2	4	5	2	5	2	2	5	2	7	4	1	1	4	1	0	0	1	22	1	2	3	1	1	1
9	1	4	1	1	1	1	1	1	1	1	1	1	1	1	1	2	4	5	1	5	2	2	5	1	5	4	1	1	4	1	0	0	1	22	1	2	3	1	1	1
8	2	3	1	2	2	1	2	1	1	1	1	1	1	1	1	3	3	5	2	4	2	2	3	4	2	3	1	1	4	2	0	0	1	22	1	2	2	1	1	0
4	3	3	4	1	2	3	2	3	2	1	1	2	1	2	1	5	3	2	4	1	4	5	1	5	0	0	1	1	NA	NA	NA	NA	1	22	1	2	1	1	4	0
8	2	3	2	1	2	1	1	2	2	1	1	1	2	1	1	3	4	5	2	5	2	3	4	3	4	1	1	1	NA	NA	NA	NA	1	22	1	2	2	1	4	0
8	2	2	2	1	2	1	1	2	1	1	1	1	1	1	1	2	4	5	2	3	3	4	3	2	6	6	1	1	3	1	0	0	1	22	1	2	3	1	1	1
10	1	5	3	1	2	1	2	1	1	1	2	1	2	2	2	4	3	5	3	4	2	2	4	2	6	0	1	1	3	4	0	0	1	22	1	2	2	0	1	1
9	2	5	1	1	1	2	1	1	1	1	1	1	1	1	1	3	4	5	2	5	1	2	4	1	6	5	1	0	4	2	0	0	1	22	1	2	3	1	1	1
9	2	2	1	1	2	1	1	2	1	1	1	1	2	1	1	4	2	4	4	4	2	3	3	2	7	6	1	1	3	1	0	0	1	22	1	2	3	0	1	1
9	1	2	2	1	1	1	1	1	2	1	1	1	3	1	1	2	2	2	3	2	2	3	3	5	2	1	1	1	NA	NA	NA	NA	1	22	1	2	2	1	4	0
9	2	2	2	1	2	2	1	2	2	1	1	1	1	1	1	2	5	4	2	3	2	2	3	3	5	4	1	1	4	1	0	0	1	22	1	2	2	1	1	0
6	3	2	3	2	2	1	1	2	2	1	2	1	2	1	1	5	2	2	3	2	3	4	2	4	5	0	1	1	3	4	0	0	1	22	1	2	2	1	1	0
10	1	3	2	2	1	1	1	2	2	1	1	1	2	1	1	1	4	5	2	5	1	3	3	1	3	1	1	0	4	4	0	0	1	22	1	2	2	1	1	1
10	1	4	1	2	1	1	2	1	1	1	2	1	1	1	1	2	4	5	2	4	2	3	4	3	5	1	1	1	3	2	0	0	1	22	1	2	2	1	1	1
9	2	3	4	3	3	3	3	1	3	1	2	3	2	3	2	4	3	4	3	3	3	5	2	1	0	0	1	1	4	4	0	0	1	22	1	2	2	1	1	1
9	1	3	1	2	1	1	1	1	1	1	1	1	2	1	1	2	5	5	2	4	3	2	4	2	7	6	1	1	4	1	0	0	1	22	1	2	3	1	1	1
10	2	3	1	1	1	1	1	1	1	1	1	1	2	2	1	3	4	5	2	5	3	4	3	1	7	4	1	1	4	4	0	0	1	22	1	2	3	1	1	1
7	2	2	2	1	1	1	2	1	1	1	1	1	3	2	2	2	5	4	4	4	4	2	5	4	3	3	1	1	4	4	0	0	1	22	1	2	2	1	1	0
6	2	3	2	2	2	1	1	2	2	1	1	2	2	2	1	2	4	3	3	3	3	3	3	2	5	5	1	1	NA	NA	NA	NA	1	22	1	2	3	1	4	0
8	2	2	1	1	2	1	1	2	1	1	1	1	1	1	1	2	4	4	3	4	3	3	4	1	7	3	1	1	3	4	0	0	1	22	1	2	3	1	1	1
9	1	3	1	2	1	2	1	1	1	1	1	1	1	1	1	1	5	5	1	5	1	1	4	1	7	7	1	1	4	2	0	0	1	22	1	2	3	1	1	1
8	1	2	1	1	2	2	1	3	2	3	3	1	3	1	2	5	2	4	3	4	2	3	2	1	2	2	0	1	NA	NA	NA	NA	1	22	1	2	3	1	4	0
9	2	3	2	3	1	1	1	2	2	1	1	1	2	1	1	2	5	5	2	4	2	3	3	2	3	2	1	1	3	3	0	0	1	22	1	2	3	0	1	1
8	2	2	3	2	3	2	2	1	2	1	3	1	3	1	1	3	3	4	4	4	5	5	2	3	6	5	1	0	4	4	0	0	1	22	1	2	2	0	1	1
8	4	2	3	2	2	2	2	1	3	3	3	1	2	2	1	4	2	5	3	5	3	3	3	1	7	7	1	1	4	4	0	0	1	22	1	2	3	1	1	1
8	2	4	2	1	2	2	2	3	2	1	1	1	1	1	1	3	3	4	2	5	2	3	4	2	5	3	0	0	3	4	0	0	1	22	1	2	2	1	1	1
10	2	2	1	1	2	2	1	1	1	1	1	1	1	2	1	3	4	3	2	4	3	2	4	2	1	0	0	1	1	4	0	0	1	22	1	2	1	1	1	1
8	2	3	2	1	1	1	1	2	1	1	1	1	2	1	1	1	5	5	2	5	3	3	5	1	0	0	1	1	4	4	0	0	1	22	1	2	2	1	1	0
9	2	3	2	2	2	2	2	2	1	1	1	1	2	1	2	2	4	5	2	4	3	4	3	4	6	2	0	0	3	4	0	0	1	22	1	2	3	1	1	1
10	1	2	1	1	2	1	1	1	1	1	1	1	1	1	1	1	5	4	2	4	2	2	4	2	2	1	1	1	NA	NA	NA	NA	1	22	1	2	2	1	4	0
8	2	1	2	1	2	2	2	3	3	2	1	1	1	1	1	5	2	2	4	3	3	4	2	5	2	0	1	1	1	1	0	0	1	22	1	2	2	1	1	0
9	2	3	2	1	2	2	1	1	1	1	1	1	1	2	1	2	4	5	2	5	2	2	4	1	7	0	1	1	4	4	0	0	1	22	1	2	2	0	1	1
10	1	2	1	1	1	1	1	1	1	1	1	1	1	1	1	2	5	5	2	5	1	1	5	2	5	1	1	1	4	1	0	0	1	22	1	2	3	0	1	1
10	2	2	1	1	2	1	1	1	1	1	2	1	1	1	1	2	5	5	2	5	2	2	4	1	0	2	1	1	4	1	0	0	1	22	1	2	3	0	1	1
9	2	3	2	1	1	1	1	2	1	1	1	1	1	1	1	2	4	4	2	4	2	2	5	3	3	2	1	1	4	3	0	0	1	22	1	2	2	1	1	0
9	2	3	2	2	1	1	1	1	2	1	2	1	2	2	1	3	4	4	2	4	2	3	3	1	7	6	1	1	3	2	0	0	1	22	1	2	2	0	1	1
9	1	3	1	1	1	1	2	1	2	1	1	1	1	1	1	2	4	4	2	4	2	2	5	2	7	3	1	1	4	1	0	0	1	22	1	2	3	1	1	0
8	2	2	2	3	2	1	2	2	2	2	2	1	3	1	2	5	1	3	5	3	4	3	2	3	5	1	1	1	3	1	0	0	1	22	1	2	3	0	1	1
8	2	3	1	2	1	2	1	1	1	1	1	1	2	1	1	2	2	4	3	3	2	2	4	3	2	5	1	1	4	1	0	0	1	22	2	2	2	0	1	1
9	1	3	1	1	1	1	1	1	1	2	3	1	2	2	2	2	4	4	2	3	3	3	4	3	7	6	1	1	3	2	0	0	1	22	2	2	3	1	1	1
7	2	3	1	1	2	1	1	2	1	2	1	1	1	1	1	2	4	3	2	4	2	3	3	2	1	3	1	0	4	2	0	0	1	22	2	2	3	0	1	1
11	2	2	1	2	3	2	2	1	3	1	1	2	2	1	1	1	5	5	2	5	2	3	3	3	0	4	0	1	3	4	0	0	1	22	2	2	2	0	1	0
11	1	2	1	1	1	1	1	3	1	1	1	1	1	1	1	3	3	3	2	3	1	2	3	3	7	7	1	1	3	4	0	0	1	22	2	2	2	1	1	0
9	1	3	3	2	3	3	2	2	3	3	2	2	2	2	3	3	3	5	2	5	2	3	3	2	0	1	1	1	2	2	0	0	1	22	2	2	2	1	1	1
8	1	3	2	3	3	1	1	1	1	1	1	3	2	3	3	5	2	3	4	2	3	4	2	3	2	0	0	1	3	1	0	0	1	22	2	2	3	1	1	1
7	2	2	2	1	1	2	1	3	2	1	1	1	2	2	1	2	5	5	2	4	2	3	3	4	1	3	1	0	4	1	0	0	1	22	2	2	3	1	1	0
8	2	2	1	1	3	1	1	2	2	2	1	1	2	1	1	2	5	5	3	4	2	4	4	4	3	2	1	1	4	1	0	0	1	22	2	2	2	1	1	0
9	1	3	1	1	2	1	1	2	2	1	1	1	1	1	1	3	4	4	2	4	2	2	4	1	0	0	1	1	4	1	0	0	1	22	2	2	3	1	1	0
9	2	2	3	2	2	1	2	1	2	2	1	1	1	2	1	4	2	5	4	4	2	3	3	2	7	0	0	0	NA	NA	NA	NA	1	22	2	2	2	1	4	1
3	2	1	3	1	1	1	1	3	1	1	1	1	1	1	1	4	2	2	3	2	3	3	3	5	5	3	1	1	NA	NA	NA	NA	1	22	2	2	2	1	4	0
11	1	2	1	1	1	1	1	2	1	1	1	1	1	1	1	3	4	5	3	5	2	2	5	1	7	2	1	1	4	4	0	0	1	22	2	2	1	1	1	1
9	2	3	2	1	1	1	1	1	2	1	2	1	2	1	1	3	4	5	2	4	2	2	4	2	6	2	1	1	4	3	0	0	1	22	2	2	2	1	1	1
8	2	2	2	2	2	1	1	2	1	1	1	1	2	1	1	3	3	4	3	4	3	2	4	1	7	7	1	1	4	4	0	0	1	22	2	2	3	1	1	1
3	2	3	2	2	2	1	1	1	2	1	2	1	1	2	1	2	4	5	1	4	2	2	3	3	2	7	1	1	3	2	0	0	1	22	2	2	2	1	1	1
4	1	3	1	2	2	1	1	2	1	1	1	1	1	1	2	3	3	4	3	4	3	4	2	4	3	3	1	1	NA	NA	NA	NA	1	22	2	2	2	1	4	0
8	2	3	2	2	1	2	1	2	1	1	1	1	1	1	1	2	4	5	1	5	1	2	4	2	7	7	0	1	4	1	0	0	1	22	2	2	3	1	1	0
9	2	4	2	1	1	1	1	1	1	1	1	1	1	1	1	1	5	5	2	5	2	3	5	2	3	3	1	1	2	4	0	0	1	22	2	2	1	1	1	1
10	2	3	2	1	1	1	1	1	1	1	1	1	1	1	1	1	5	5	2	5	2	1	5	3	1	0	1	1	4	4	0	0	1	22	2	2	2	1	1	1
9	2	4	1	2	1	2	1	1	2	1	1	1	1	1	2	5	3	4	3	4	2	3	4	2	3	5	1	1	4	1	0	0	1	22	2	2	2	1	1	0
9	2	3	2	2	2	1	1	1	1	1	1	1	1	1	1	4	3	4	3	4	3	4	2	4	7	2	1	0	4	4	0	0	1	22	2	2	3	1	1	0
9	2	2	2	1	1	2	2	3	1	1	1	1	2	1	1	5	2	5	3	5	3	3	3	2	7	7	0	0	3	4	0	0	1	22	2	2	1	0	1	1
9	2	2	2	1	1	1	1	2	NA	1	1	1	1	2	1	3	3	5	2	3	2	2	5	2	5	1	1	1	2	4	0	0	1	22	2	2	NA	1	1	1
9	2	3	2	1	1	2	1	2	2	1	1	1	2	1	1	3	3	5	3	3	2	2	4	2	2	6	1	1	NA	NA	1	0	1	22	2	2	3	1	2	1
9	1	3	1	2	1	2	1	2	1	1	1	1	2	1	1	2	5	5	2	5	3	1	5	2	3	2	1	1	3	1	0	0	1	22	2	2	2	1	1	1
9	2	3	1	2	2	2	1	2	2	1	1	1	2	1	1	3	4	4	2	4	2	4	3	2	4	0	1	1	3	2	0	0	1	22	2	2	3	1	1	0
10	2	3	2	2	2	1	1	2	1	1	1	1	3	2	2	3	4	3	3	4	3	3	3	2	3	1	1	1	NA	NA	NA	NA	1	22	2	2	2	1	4	0
10	1	3	1	1	1	1	1	2	1	1	1	1	1	1	1	3	3	5	2	4	2	3	3	1	0	5	1	0	NA	NA	NA	NA	1	22	2	2	3	1	4	0
8	2	3	2	2	2	2	2	3	1	1	1	1	1	1	1	5	2	4	3	3	3	4	3	4	0	0	1	1	NA	NA	NA	NA	1	22	2	2	2	1	4	1
8	2	3	3	1	2	1	1	3	1	1	1	1	1	1	1	4	3	4	3	3	2	3	2	2	1	1	1	1	NA	NA	1	0	1	22	2	2	2	1	2	1
8	2	2	1	2	1	1	1	1	1	1	1	1	3	1	1	2	4	4	3	4	3	3	4	3	3	6	1	1	NA	NA	NA	NA	1	22	2	2	2	1	4	0
6	3	3	3	1	1	1	1	1	1	1	1	1	1	1	1	2	4	4	2	5	2	2	3	1	5	0	1	1	NA	NA	NA	NA	1	22	2	2	1	1	4	0
9	2	2	2	1	2	1	1	2	1	1	1	1	1	1	1	3	4	5	2	5	3	3	5	2	4	0	1	1	3	2	0	0	2	22	1	2	3	1	1	1
10	1	1	1	2	1	1	1	1	2	1	1	1	1	1	1	3	4	4	3	4	2	3	4	1	7	4	1	1	3	4	0	0	2	22	1	2	2	1	1	1
10	1	3	1	2	1	1	1	2	1	1	1	1	2	1	1	4	4	5	2	5	2	2	4	3	7	2	1	1	4	1	0	0	2	22	1	2	3	0	1	0
9	2	4	2	2	2	1	1	1	2	1	1	1	2	1	1	5	3	5	3	4	2	2	3	1	6	0	1	1	4	3	0	0	2	22	1	2	3	1	1	1
8	2	2	2	1	1	1	1	1	1	1	1	1	1	2	1	2	4	5	3	5	3	3	4	2	2	3	1	1	3	1	0	0	2	22	1	2	3	0	1	1
9	2	3	2	1	1	1	2	1	2	1	1	1	2	2	1	2	4	5	2	5	3	3	5	1	2	1	1	1	4	1	0	0	2	22	1	2	3	1	1	1
9	2	2	2	1	2	1	1	1	2	1	1	1	1	1	1	3	4	5	2	5	2	3	4	1	2	2	1	1	3	2	0	0	2	22	1	2	3	1	1	1
10	1	4	2	1	1	1	1	1	1	1	1	1	1	1	1	3	4	5	2	5	2	2	5	2	14	7	1	1	3	1	0	0	2	22	1	2	3	0	1	1
8	2	3	2	2	2	1	2	2	2	1	1	1	1	2	1	2	5	5	2	4	2	4	3	2	1	0	1	1	NA	NA	NA	NA	2	22	1	2	2	1	4	1
9	1	3	2	1	2	1	1	1	1	1	1	1	1	1	1	2	5	5	2	5	2	3	4	1	4	4	1	1	4	1	0	0	2	22	1	2	3	1	1	1
10	2	3	2	3	1	1	1	1	1	1	2	1	1	2	1	2	3	5	2	4	2	3	4	2	7	0	1	0	3	4	0	0	2	22	1	2	3	1	1	1
9	2	3	2	1	1	1	1	1	1	1	1	1	1	1	1	1	5	5	2	5	2	3	4	2	7	7	1	1	NA	NA	NA	NA	2	22	1	2	3	1	3	1
10	2	2	2	1	2	2	1	2	2	1	1	1	1	1	1	4	2	5	4	4	4	5	2	1	4	1	1	1	3	2	0	0	2	22	1	2	3	1	1	1
9	2	3	2	1	1	1	1	1	1	2	2	2	1	2	1	3	3	4	2	3	4	3	4	2	2	0	0	1	4	2	0	0	2	22	1	2	3	1	1	0
8	2	3	2	1	1	1	1	1	1	1	1	1	1	1	1	1	5	5	2	5	3	2	5	4	4	2	1	1	3	2	0	0	2	22	1	2	2	1	1	0
9	2	2	2	1	1	1	1	1	1	1	1	1	1	1	1	2	4	4	2	4	2	3	4	1	2	0	1	1	3	4	0	0	2	22	1	2	2	1	1	1
10	1	4	2	3	2	2	1	2	1	1	1	2	2	2	2	3	3	5	2	4	2	3	4	1	6	2	1	1	4	1	0	0	2	22	1	2	2	1	1	1
6	2	3	2	2	1	1	2	1	1	1	1	1	2	1	1	3	3	3	2	5	2	2	4	2	3	2	1	1	1	3	0	0	2	22	1	2	2	1	1	1
9	1	3	1	1	2	2	2	3	2	1	1	1	1	2	2	2	4	5	2	5	2	2	3	2	7	3	0	1	4	4	0	0	2	22	1	2	3	1	1	1
10	1	5	1	1	1	1	1	1	1	1	1	1	1	1	1	3	3	5	2	5	2	3	5	1	7	0	1	1	4	4	0	0	2	22	1	2	2	1	1	1
8	2	3	1	1	1	1	1	1	1	1	1	1	1	1	1	3	4	4	2	5	2	2	4	1	7	7	1	1	3	1	0	0	2	22	1	2	3	0	1	1
10	1	3	2	2	1	1	1	1	2	1	1	1	2	1	1	1	5	5	2	5	2	2	5	1	7	7	1	1	4	4	0	0	2	22	1	2	2	1	1	1
9	2	4	1	1	1	1	1	1	1	1	1	1	1	1	1	2	4	4	2	5	2	2	5	2	7	4	1	1	3	1	0	0	2	22	1	2	2	1	1	1
10	2	3	2	2	1	1	1	1	1	1	1	1	1	2	1	1	5	4	2	5	2	2	4	3	7	7	1	1	4	4	0	0	2	22	1	2	2	1	1	1
9	2	3	2	1	1	1	1	1	1	1	1	1	1	2	1	3	4	5	2	4	2	1	4	1	1	1	1	1	4	1	0	0	2	22	1	2	3	1	1	1
8	3	3	3	1	2	1	1	2	1	1	1	1	1	1	1	2	3	4	2	3	2	3	3	3	3	0	1	0	NA	NA	NA	NA	2	22	1	2	2	0	4	1
8	2	3	2	1	1	1	1	1	1	1	1	1	1	2	1	4	3	5	3	5	2	3	3	1	2	4	1	0	4	1	0	0	2	22	1	2	3	1	1	1
9	2	3	2	1	1	1	1	1	1	1	1	1	1	1	1	3	4	4	2	5	3	2	4	1	5	6	1	1	3	4	0	0	2	22	1	2	2	1	1	1
9	1	3	1	1	1	1	1	2	1	1	1	1	1	1	1	2	4	4	2	4	2	2	4	1	5	5	1	1	3	2	0	0	2	22	1	2	2	1	1	1
11	1	3	1	2	1	1	1	1	2	1	1	1	2	1	1	2	1	5	1	5	1	1	5	1	1	0	1	1	4	1	0	0	2	22	1	2	2	1	1	1
9	2	2	2	2	2	2	2	2	2	1	1	2	2	1	1	3	3	4	3	3	3	3	3	4	5	3	1	1	4	4	0	0	2	22	1	2	3	1	1	0
8	2	2	2	1	1	1	1	1	1	1	1	1	1	2	1	2	5	5	2	5	3	3	5	3	5	2	1	1	4	1	0	0	2	22	1	2	3	1	1	1
9	2	2	3	1	2	2	1	1	1	1	1	1	1	1	2	3	3	4	3	4	2	4	3	1	5	1	0	1	3	4	0	0	2	22	1	2	2	1	1	1
8	2	3	1	1	2	2	2	1	1	1	1	1	1	1	1	2	4	5	2	5	2	3	3	3	7	2	1	1	3	2	0	0	2	22	2	2	3	1	1	0
9	2	2	2	2	2	1	1	2	2	1	1	1	1	1	1	4	3	5	3	3	3	4	2	1	4	0	1	1	3	4	0	0	2	22	2	2	2	1	1	0
9	1	3	2	2	1	2	1	2	1	1	2	1	1	1	2	2	5	5	2	5	3	2	5	1	1	2	1	1	4	1	0	0	2	22	2	2	3	0	1	1
6	3	3	3	1	1	1	3	1	2	1	1	1	1	2	2	3	3	4	2	5	3	3	3	3	4	3	1	1	NA	NA	NA	NA	2	22	2	2	1	1	4	0
9	2	4	1	2	1	1	1	1	1	1	1	1	1	1	1	1	4	5	2	4	2	3	5	2	4	7	1	1	3	4	0	0	2	22	2	2	2	1	1	1
6	3	2	2	1	3	3	3	3	1	1	2	1	1	1	1	4	2	3	4	2	3	4	3	3	7	0	1	1	4	4	0	0	2	22	2	2	2	1	1	1
6	2	3	3	1	2	1	1	2	2	2	3	2	2	2	2	5	2	4	3	5	3	3	3	2	7	2	1	1	3	1	0	0	2	22	2	2	3	1	1	1
9	2	2	3	2	2	2	1	2	3	1	1	1	3	1	1	5	3	4	3	3	3	3	3	4	7	2	1	1	4	1	0	0	2	22	2	2	3	1	1	0
10	2	3	1	2	1	2	1	1	1	1	1	1	2	1	1	3	5	5	2	5	2	2	5	2	4	0	1	1	NA	NA	NA	NA	2	22	2	2	1	0	4	1
11	1	3	2	2	2	2	1	1	1	1	1	2	1	1	2	3	4	5	2	5	2	3	5	1	0	1	1	1	3	4	0	0	2	22	2	2	2	1	1	1
10	1	3	1	1	1	1	1	1	1	1	1	1	1	1	1	1	5	5	1	5	2	1	5	1	2	1	1	1	NA	NA	NA	NA	2	22	2	2	3	0	3	1
5	2	1	1	1	2	2	1	3	1	1	1	1	1	1	1	4	3	3	5	2	4	4	4	5	6	5	1	1	NA	NA	0	1	2	22	2	2	3	1	2	0
9	2	3	2	1	1	1	1	1	2	1	1	1	2	1	1	2	5	5	2	5	2	2	5	2	3	0	1	1	3	2	0	0	2	22	2	2	2	1	1	1
9	1	3	1	1	1	2	2	1	1	1	1	1	1	1	2	2	5	5	2	5	2	2	4	1	1	0	1	1	3	4	0	0	2	22	2	2	3	1	1	1
4	1	2	3	2	2	2	1	3	2	1	1	1	2	2	2	4	3	3	4	2	5	4	4	5	0	0	0	0	3	4	0	0	2	22	2	2	2	1	1	0
8	2	3	2	1	2	1	1	1	2	1	1	1	2	1	1	3	4	5	3	4	3	3	4	4	4	2	1	1	3	4	0	0	2	22	2	2	2	1	1	1
10	2	3	2	1	1	1	1	1	1	1	1	1	1	1	1	1	5	5	2	5	2	2	5	1	2	1	1	1	NA	NA	NA	NA	2	22	2	2	2	1	4	1
3	2	2	2	2	2	1	1	1	1	1	1	1	2	2	1	3	3	3	2	4	4	3	3	4	2	6	0	1	4	1	0	0	2	22	2	2	2	1	1	0
11	3	4	1	2	1	3	1	1	1	1	1	1	1	2	2	2	4	5	2	5	2	4	3	1	2	0	0	0	NA	NA	1	0	2	22	2	2	2	1	2	1
8	2	3	2	1	2	1	2	1	1	1	1	1	1	2	1	3	4	5	2	5	3	4	3	1	2	3	1	0	4	3	0	0	2	22	2	2	2	1	1	1
8	2	3	2	1	1	1	1	1	1	1	1	1	1	1	1	2	4	5	2	5	2	2	5	1	2	0	1	1	NA	NA	NA	NA	2	22	2	2	1	1	4	1
8	2	3	2	1	1	1	1	1	1	1	1	1	1	1	1	3	3	5	2	3	2	2	1	3	4	0	1	1	4	4	0	0	2	22	2	2	1	0	1	0
7	2	2	2	1	2	1	1	2	1	1	1	1	1	2	1	3	3	3	3	3	3	3	3	3	5	4	1	1	2	1	0	0	2	22	2	2	2	0	1	0
9	2	3	2	1	1	1	1	1	1	1	1	1	1	1	1	2	5	5	2	5	2	3	5	1	2	0	1	1	NA	NA	1	0	2	22	2	2	2	1	2	1
10	2	3	2	2	1	1	1	2	1	1	1	1	1	1	1	1	4	5	2	5	2	2	4	1	6	0	1	1	4	4	0	0	2	22	2	2	3	1	1	1
9	2	2	2	1	2	1	1	2	1	1	1	1	2	1	1	3	3	3	2	4	2	3	3	2	5	2	1	1	4	4	0	0	2	22	2	2	2	1	1	0
9	2	3	2	1	2	2	2	2	1	1	1	1	2	1	1	4	3	4	2	3	3	2	3	4	5	2	0	1	2	4	0	0	2	22	2	2	3	1	1	1
10	2	3	1	2	1	2	1	1	1	1	1	1	2	2	1	2	4	5	2	2	2	2	5	3	4	4	1	1	NA	NA	NA	NA	2	22	2	2	2	1	3	1
4	3	1	2	1	1	1	1	3	2	1	1	1	2	3	1	4	3	4	5	3	5	4	3	3	3	4	0	0	NA	NA	NA	NA	2	22	2	2	3	1	4	1
10	2	3	2	2	2	1	1	1	2	1	1	1	2	2	1	2	4	5	2	3	2	2	3	1	2	3	1	1	4	2	0	0	2	22	2	2	3	1	1	1
8	2	3	1	1	1	1	1	2	1	1	1	1	1	1	1	3	3	4	3	4	3	4	4	3	5	5	0	0	NA	NA	NA	NA	2	22	2	2	3	0	4	1
9	2	3	2	2	1	1	1	1	2	1	1	1	2	1	1	2	5	5	1	4	2	3	5	3	0	0	1	1	4	3	0	0	2	22	2	2	2	1	1	1
10	1	3	2	1	1	2	2	1	1	1	1	1	1	1	1	2	5	5	2	5	2	2	4	1	2	5	1	1	4	2	0	0	2	22	2	2	2	1	1	1
11	2	4	2	3	2	2	1	3	3	1	1	1	2	1	1	5	3	5	3	4	2	3	3	2	5	5	1	0	4	4	0	0	2	22	2	2	3	0	1	1
9	2	3	2	1	1	1	1	2	1	1	1	1	2	1	1	1	5	5	2	4	3	3	5	2	1	0	1	1	NA	NA	1	0	2	22	2	2	1	1	2	0
8	2	2	2	2	2	1	2	2	1	1	2	2	3	1	1	5	1	3	3	2	4	4	2	5	7	5	1	0	2	4	0	0	2	22	2	2	3	0	1	0
11	1	3	2	2	2	1	2	1	1	1	1	1	1	2	1	2	4	5	2	4	2	2	5	2	3	2	1	1	NA	NA	NA	NA	3	22	1	2	2	1	3	1
10	2	3	4	3	2	1	1	1	1	2	1	1	1	3	2	1	5	5	1	5	2	2	5	1	6	0	1	1	NA	NA	NA	NA	3	22	1	2	2	1	3	1
8	1	1	2	1	2	2	2	2	2	1	1	1	2	1	1	3	3	5	2	5	2	2	4	2	4	2	1	1	NA	NA	NA	NA	3	22	1	2	2	1	3	0
11	1	3	4	1	1	1	1	1	1	1	1	1	1	1	1	2	5	5	2	5	1	2	5	3	2	3	1	1	NA	NA	NA	NA	3	22	1	2	2	1	3	1
9	2	3	2	2	1	1	1	1	1	1	1	1	1	1	1	1	5	5	1	5	2	2	4	2	3	5	1	1	NA	NA	NA	NA	3	22	1	2	2	1	3	1
8	2	3	2	2	1	1	1	1	1	1	1	1	1	2	1	1	4	5	2	5	2	2	4	1	3	5	1	1	4	1	0	0	3	22	1	2	3	1	1	1
10	1	3	2	2	1	2	1	1	1	1	1	1	2	1	1	2	4	5	2	5	2	2	5	2	7	6	1	1	3	1	0	0	3	22	1	2	3	1	1	1
10	1	2	1	1	1	1	1	1	1	1	1	1	2	1	1	3	4	5	2	4	2	3	4	2	2	2	1	1	NA	NA	NA	NA	3	22	1	2	2	1	3	1
8	3	2	2	NA	NA	NA	NA	1	NA	NA	NA	NA	NA	NA	NA	2	3	4	2	4	2	2	4	1	5	7	1	0	NA	NA	NA	NA	3	22	1	2	3	1	3	1
8	2	5	2	2	3	1	2	3	1	1	1	1	2	1	2	3	3	4	2	3	4	4	3	2	3	2	0	1	NA	NA	NA	NA	3	22	1	2	3	1	3	1
8	2	2	2	2	1	1	2	2	1	1	2	1	1	1	1	2	4	5	2	4	3	3	4	3	4	2	1	1	NA	NA	NA	NA	3	22	1	2	2	1	3	0
8	2	2	3	2	2	1	1	2	2	1	1	1	2	1	1	2	3	3	2	4	3	4	4	2	0	0	1	0	NA	NA	NA	NA	3	22	1	2	1	1	3	1
9	2	3	3	2	1	1	1	1	1	1	2	1	2	1	2	2	5	5	1	5	2	2	5	5	7	4	1	1	NA	NA	NA	NA	3	22	1	2	3	0	3	0
10	2	3	2	1	2	1	1	2	1	1	1	1	1	1	1	2	4	5	2	4	2	3	4	1	5	5	1	1	NA	NA	NA	NA	3	22	1	2	3	1	3	1
8	2	3	3	2	3	1	1	2	2	2	2	1	2	2	2	3	3	2	3	2	2	4	3	4	6	5	1	1	NA	NA	NA	NA	3	22	2	2	2	1	3	0
7	2	3	2	1	2	1	1	1	2	1	1	1	1	1	1	3	5	5	2	4	2	3	4	3	1	2	1	1	NA	NA	NA	NA	3	22	2	2	2	1	3	1
9	2	3	2	1	1	1	1	1	1	1	1	1	1	1	1	1	5	5	1	5	3	3	5	3	1	0	1	1	NA	NA	NA	NA	3	22	2	2	2	1	3	0
10	1	3	1	3	1	1	1	1	2	1	1	1	2	1	1	2	5	5	2	5	1	2	5	2	2	5	1	0	NA	NA	NA	NA	3	22	2	2	3	1	3	1
5	1	2	3	2	2	1	2	2	2	2	2	1	1	1	1	4	3	4	3	5	2	3	4	3	4	2	1	1	NA	NA	NA	NA	3	22	2	2	2	1	3	1
8	2	3	2	1	1	2	2	1	2	1	1	1	2	1	1	3	3	5	2	4	2	4	3	1	1	1	1	1	NA	NA	NA	NA	3	22	2	2	1	1	4	0
6	3	2	2	1	2	1	2	1	1	1	1	1	2	1	1	5	2	3	4	3	4	4	3	2	3	3	1	1	NA	NA	NA	NA	3	22	2	2	2	0	3	1
11	1	3	2	1	1	1	1	1	1	1	1	1	1	1	1	2	2	3	2	2	1	1	2	1	1	0	0	1	NA	NA	NA	NA	3	22	2	2	2	1	3	1
9	2	3	2	1	1	1	1	2	1	2	2	1	1	1	1	4	3	5	2	5	3	3	4	3	3	3	1	1	3	1	0	0	3	22	2	2	3	1	1	0
9	2	3	2	1	1	1	1	1	1	2	2	1	1	1	1	3	4	4	2	4	2	2	5	2	6	6	1	1	NA	NA	NA	NA	3	22	2	2	3	1	3	1
11	1	3	1	1	1	1	1	1	2	1	1	1	2	1	1	1	4	4	2	4	2	2	3	3	5	3	1	1	NA	NA	NA	NA	3	22	2	2	2	1	3	1
10	2	3	2	2	2	1	2	2	1	1	2	1	2	1	1	3	3	5	3	4	4	4	4	3	7	6	1	0	NA	NA	NA	NA	3	22	2	2	3	1	3	0
8	1	3	1	1	2	1	1	1	1	1	1	1	1	1	1	1	5	5	1	5	2	2	5	3	1	6	1	1	NA	NA	NA	NA	3	22	2	2	2	1	3	1
9	2	3	2	3	1	1	1	2	1	1	1	1	2	1	1	2	5	5	2	5	2	2	5	3	5	3	1	1	NA	NA	NA	NA	3	22	2	2	3	1	3	0
9	2	2	2	2	2	1	1	1	2	2	2	1	1	2	1	2	4	5	2	4	2	3	5	3	14	1	1	0	NA	NA	NA	NA	3	22	2	2	2	1	3	0
9	2	3	3	1	2	1	1	2	1	1	1	1	1	1	2	4	3	3	3	3	3	3	4	3	0	2	0	1	NA	NA	NA	NA	3	22	2	2	2	1	3	0
8	3	3	2	1	1	2	2	1	1	1	1	1	2	1	1	3	4	4	2	2	3	2	3	3	14	7	1	1	NA	NA	NA	NA	3	22	2	2	2	1	3	1
8	2	2	2	1	1	1	1	1	2	1	1	1	1	2	1	2	5	4	2	4	3	3	5	4	3	2	0	1	2	1	0	0	3	22	2	2	3	1	1	0
8	2	2	2	2	1	1	1	2	1	1	1	1	1	1	1	2	3	4	3	4	3	3	4	1	3	3	1	1	NA	NA	NA	NA	3	22	2	2	2	1	3	1
8	2	2	2	1	2	1	1	1	3	1	1	1	1	1	1	2	3	5	3	5	3	4	3	2	2	2	1	1	4	1	0	0	1	23	1	1	2	1	1	0
7	3	3	3	1	3	2	1	1	3	1	2	3	3	3	2	1	4	5	3	5	2	3	2	2	0	0	0	1	NA	NA	NA	NA	1	23	1	2	2	1	4	0
10	1	5	1	1	1	1	1	1	1	1	1	1	1	1	1	2	5	5	2	5	2	2	5	1	7	5	1	1	4	2	0	0	1	23	1	2	3	1	1	1
7	2	2	2	2	2	2	1	3	2	1	1	1	2	1	1	4	3	4	3	3	2	4	2	2	6	0	1	1	3	3	0	0	1	23	1	2	3	1	1	1
8	2	3	2	1	1	1	1	2	1	1	1	1	1	1	1	2	3	5	2	5	2	2	5	4	7	7	1	0	3	1	0	0	1	23	1	2	3	1	1	1
10	2	2	1	1	2	1	1	1	3	1	1	1	1	2	1	2	4	5	2	5	2	2	4	1	5	2	0	1	NA	NA	NA	NA	1	23	1	1	2	1	4	0
8	2	2	2	2	2	2	1	2	1	1	1	1	2	1	1	2	3	5	2	3	3	4	4	3	2	0	1	1	2	3	0	0	1	23	1	2	3	0	1	1
8	2	3	2	2	1	2	1	2	3	1	1	1	2	1	1	3	4	5	2	4	2	3	3	1	7	5	1	1	NA	NA	NA	NA	1	23	1	2	2	1	4	1
8	4	5	3	1	2	1	1	2	2	1	1	1	1	1	1	3	2	3	3	3	4	1	3	5	7	0	0	1	NA	NA	NA	NA	1	23	1	2	2	1	4	0
10	2	5	1	1	1	1	1	1	1	1	1	1	1	1	1	3	4	5	2	4	2	2	3	2	5	0	1	1	4	4	0	0	1	23	1	2	2	NA	1	1
9	3	2	2	2	3	1	1	2	2	1	1	1	3	1	1	2	1	2	3	2	2	3	2	3	3	0	0	0	1	4	0	0	1	23	1	2	2	1	1	1
9	1	3	1	2	2	1	1	2	1	1	1	1	1	1	1	2	5	5	3	5	3	3	4	2	5	1	1	1	4	2	0	0	1	23	1	2	3	1	1	0
9	2	3	2	2	1	1	2	1	2	1	1	1	1	1	1	4	3	5	3	5	2	4	5	1	2	7	1	1	1	4	0	0	1	23	1	2	3	0	1	1
8	1	3	2	1	1	1	1	1	1	1	1	1	1	1	1	2	4	4	2	4	2	2	4	2	4	3	1	1	4	1	0	0	1	23	1	2	3	1	1	1
8	3	2	2	1	2	1	1	1	2	1	1	1	1	1	1	2	4	4	2	4	3	2	3	3	2	0	0	1	4	1	0	0	1	23	1	1	2	1	1	0
9	1	3	1	1	2	1	1	1	1	1	1	1	1	1	1	3	3	4	2	5	2	2	3	2	2	2	1	1	2	1	0	0	1	23	1	2	3	1	1	1
8	2	3	2	1	1	1	1	1	1	1	1	1	1	1	1	3	4	3	2	4	2	2	4	1	7	7	1	1	3	4	0	0	1	23	1	2	2	0	1	0
8	2	3	2	1	1	1	1	1	1	1	1	1	1	1	1	2	4	5	2	5	2	3	5	2	5	5	1	1	3	1	0	0	1	23	1	2	3	1	1	0
11	1	4	1	1	1	1	1	1	1	1	1	1	1	1	1	2	4	4	2	3	2	2	4	4	5	7	1	1	4	1	0	0	1	23	1	2	3	1	1	0
8	2	3	2	2	1	1	1	2	2	2	2	1	2	1	1	4	2	4	3	3	3	3	3	3	4	3	1	1	2	4	0	0	1	23	1	2	2	1	1	1
8	3	3	3	1	2	1	1	2	1	1	1	1	1	1	1	2	4	5	2	5	2	4	3	1	15	3	0	1	NA	NA	NA	NA	1	23	1	2	3	1	4	1
11	1	3	1	1	2	1	1	1	1	1	1	1	2	1	1	4	4	4	2	5	2	2	4	3	7	0	1	1	4	4	0	0	1	23	1	1	2	1	1	0
8	2	3	1	1	2	1	2	1	1	1	1	1	1	1	1	3	5	5	2	3	2	2	4	4	6	1	1	0	2	4	0	0	1	23	1	2	2	1	1	0
8	2	2	2	2	2	1	2	2	2	1	1	1	1	1	1	4	3	4	2	4	2	3	3	3	5	0	1	0	4	2	0	0	1	23	1	2	2	1	1	0
10	2	3	2	2	1	2	2	2	1	1	1	1	2	1	1	4	3	4	3	4	2	3	3	1	5	3	1	1	4	1	0	0	1	23	2	2	3	1	1	1
9	1	3	2	1	3	1	2	1	2	1	1	1	2	3	1	3	4	3	3	3	3	4	2	1	0	0	1	1	4	4	0	0	1	23	2	2	3	1	1	1
8	1	4	2	1	2	1	1	1	1	1	1	1	2	1	1	3	5	5	2	5	2	2	3	1	0	3	1	1	NA	NA	NA	NA	1	23	2	1	2	1	4	1
8	2	2	2	1	2	1	1	2	3	2	1	1	2	2	1	3	4	3	3	4	2	4	3	2	2	5	1	1	NA	NA	NA	NA	1	23	2	2	2	1	4	1
9	2	2	1	1	2	1	2	3	2	1	1	1	3	1	1	3	4	4	2	4	3	4	3	3	0	3	1	1	NA	NA	NA	NA	1	23	2	2	2	1	4	1
9	2	2	1	1	2	2	2	2	2	1	2	1	2	2	2	2	3	4	3	4	3	3	3	2	1	2	1	1	4	2	0	0	1	23	2	2	3	1	1	1
9	1	2	2	2	2	3	1	2	2	1	1	1	2	1	1	1	5	3	2	3	2	3	3	2	4	2	1	1	2	1	0	0	1	23	2	2	3	1	1	1
11	1	2	1	2	1	2	1	3	2	1	1	1	1	1	1	3	5	4	3	3	2	3	4	4	2	4	1	1	4	4	0	0	1	23	2	2	1	1	1	0
10	1	3	1	1	1	1	1	1	1	1	1	1	1	1	1	1	4	5	2	5	1	1	3	1	4	2	1	1	NA	NA	NA	NA	1	23	2	2	2	1	4	1
7	2	2	2	1	2	1	1	2	2	1	1	1	2	2	1	4	3	5	3	3	3	3	3	2	4	4	1	1	3	1	0	0	1	23	2	2	3	1	1	1
9	1	1	1	1	1	1	1	2	1	1	1	1	1	1	1	4	4	3	4	3	2	1	2	3	7	5	1	1	NA	NA	NA	NA	1	23	2	2	1	1	4	0
9	2	3	2	2	2	2	1	1	2	1	1	1	2	2	1	3	4	4	2	4	2	3	3	1	1	0	1	1	2	1	0	0	1	23	2	2	2	1	1	1
8	3	3	2	1	2	2	2	2	2	1	1	1	1	1	1	3	4	3	3	3	3	3	3	4	5	0	1	1	4	4	0	0	1	23	2	2	2	1	1	1
11	1	3	1	2	1	2	1	1	2	1	1	1	2	1	1	3	5	3	2	3	2	2	3	4	7	7	1	1	4	4	0	0	1	23	2	2	2	1	1	1
11	2	3	2	1	2	1	1	1	1	1	2	1	1	3	2	3	3	3	3	3	2	4	3	3	3	3	1	1	4	1	0	0	1	23	2	2	3	1	1	1
10	1	3	2	1	2	1	1	2	3	1	1	1	1	1	1	1	3	3	3	3	2	3	4	1	1	3	1	1	4	1	0	0	1	23	2	2	2	1	1	1
8	1	3	1	2	1	1	1	2	1	1	1	1	1	1	1	1	4	5	2	3	3	2	4	1	2	0	1	1	NA	NA	1	0	1	23	2	1	2	1	2	0
9	1	3	1	1	2	1	1	2	1	1	1	1	1	1	1	3	3	4	3	3	3	3	5	3	5	7	1	0	4	4	0	0	1	23	2	2	3	1	1	1
11	2	1	1	1	2	1	1	1	2	1	1	1	1	2	1	1	5	5	3	3	3	3	2	1	1	0	1	1	NA	NA	NA	NA	1	23	2	1	2	1	4	1
9	1	2	1	1	2	1	1	1	1	1	1	1	1	1	1	4	3	5	2	5	2	3	3	2	5	6	1	0	4	4	0	0	1	23	2	2	3	1	1	0
11	1	3	1	1	1	1	1	1	2	1	1	1	1	2	1	3	5	5	2	5	2	2	5	3	4	3	1	1	4	2	0	0	1	23	2	2	3	1	1	0
9	2	2	1	1	2	1	2	1	1	1	1	1	1	1	1	2	5	5	1	3	2	4	5	3	2	0	1	1	4	1	0	0	1	23	2	2	2	1	1	1
10	1	3	1	1	2	2	2	1	2	1	1	1	2	1	1	4	3	4	2	3	2	3	3	1	5	1	1	1	3	4	0	0	1	23	2	2	2	1	1	1
8	3	2	2	1	3	2	1	3	2	1	2	1	3	2	1	5	1	3	5	3	3	4	1	5	4	2	0	1	4	4	0	0	1	23	2	2	2	0	1	0
11	1	2	1	2	1	1	1	2	2	2	1	1	2	2	1	4	2	4	4	3	2	3	3	3	3	1	0	0	NA	NA	NA	NA	1	23	2	2	3	1	4	1
9	2	2	2	2	1	1	1	2	2	1	1	1	2	1	1	1	5	5	2	5	2	2	4	1	10	7	1	1	4	1	0	0	2	23	1	1	3	1	1	1
9	1	3	3	1	2	2	1	2	2	1	1	1	2	1	1	4	3	4	4	3	3	3	3	3	7	2	1	1	4	1	0	0	2	23	1	2	3	1	1	1
9	1	2	1	1	1	1	1	1	1	1	1	1	1	1	1	3	4	5	2	5	2	2	5	3	7	3	1	1	4	4	0	0	2	23	1	2	3	1	1	0
6	3	2	2	2	2	1	1	1	1	1	1	1	2	1	1	1	4	2	2	4	2	3	3	3	5	0	1	1	2	4	0	0	2	23	1	2	1	0	1	0
9	1	3	1	1	1	1	1	1	1	1	1	1	1	1	1	2	4	5	1	5	1	2	4	1	7	4	1	1	4	1	0	0	2	23	1	1	3	NA	1	1
9	2	3	2	2	2	1	1	1	1	1	1	1	2	1	1	2	4	5	2	5	2	2	4	1	3	3	1	1	4	3	0	0	2	23	1	1	3	1	1	1
8	2	2	1	1	2	1	1	2	1	1	2	1	1	1	1	5	2	3	3	3	4	5	3	1	10	6	1	1	2	1	0	0	2	23	1	2	3	1	1	1
9	2	3	2	3	2	1	1	2	2	1	2	1	3	2	1	1	5	4	2	5	2	3	4	1	1	0	1	1	3	4	0	0	2	23	1	1	2	1	1	1
10	2	4	1	1	1	1	1	2	1	1	1	1	1	1	1	1	5	5	1	5	1	2	5	1	7	7	1	1	4	4	0	0	2	23	1	2	2	0	1	1
11	1	3	2	1	2	1	2	1	2	1	1	1	2	2	1	3	4	5	2	5	2	3	4	2	5	4	1	0	4	2	0	0	2	23	1	2	3	1	1	1
4	2	3	1	1	2	1	1	2	1	1	1	1	2	1	1	2	3	3	4	3	4	4	3	4	7	4	1	1	4	4	0	0	2	23	1	2	3	1	1	0
9	2	2	2	3	2	2	2	2	3	1	2	1	3	1	1	4	4	5	2	4	3	3	4	4	5	4	0	0	4	1	0	0	2	23	2	2	2	1	1	0
9	2	3	2	1	1	1	1	2	1	1	1	1	2	1	1	2	4	5	2	5	2	2	4	1	5	2	0	0	NA	NA	NA	NA	2	23	2	1	2	1	4	1
8	1	3	1	1	1	1	1	1	1	1	1	1	1	1	1	1	5	5	2	5	2	2	5	1	7	5	1	0	4	1	0	0	2	23	2	2	3	1	1	1
11	1	3	1	1	1	1	1	1	1	1	1	1	1	1	1	4	5	5	2	3	4	4	5	3	7	2	1	1	4	4	0	0	2	23	2	2	2	1	1	0
10	2	2	1	2	3	1	1	3	3	1	2	2	3	2	1	1	5	4	2	4	2	2	3	1	2	2	1	1	3	2	0	0	2	23	2	1	3	1	1	1
6	2	2	3	1	2	1	1	3	1	2	2	1	1	1	1	4	2	3	5	3	5	5	3	2	5	0	0	0	3	1	0	0	2	23	2	2	3	1	1	1
9	3	4	3	3	1	1	1	2	1	1	1	1	2	1	1	1	5	5	1	5	5	2	5	1	7	5	1	1	NA	NA	NA	NA	2	23	2	2	2	1	4	1
9	2	3	2	1	2	1	1	1	3	1	1	1	2	1	1	3	4	5	2	4	2	3	4	2	3	1	1	1	4	4	0	0	2	23	2	2	2	1	1	1
9	1	3	1	1	2	1	1	2	1	1	1	1	2	1	1	3	3	3	3	3	2	3	4	2	4	4	1	0	4	1	0	0	2	23	2	2	3	1	1	1
10	1	3	2	2	1	1	1	1	2	1	1	1	1	2	1	2	3	5	2	4	2	2	3	3	6	2	1	1	4	1	0	0	2	23	2	2	2	1	1	1
8	3	3	3	1	1	1	1	1	1	1	2	1	1	1	1	2	4	5	2	4	2	3	4	3	0	0	1	1	NA	NA	NA	NA	3	23	1	2	3	1	3	1
10	2	3	2	1	1	1	1	1	1	1	1	1	1	1	1	2	5	5	2	5	2	2	5	1	1	0	0	1	NA	NA	NA	NA	3	23	1	2	2	1	3	1
11	1	3	2	1	1	1	1	1	1	1	1	1	1	1	1	1	5	5	2	5	2	2	5	1	0	6	0	1	NA	NA	NA	NA	3	23	1	2	2	1	3	1
11	1	3	2	1	1	1	1	1	1	1	1	1	1	1	1	2	4	3	2	5	2	2	5	2	14	7	0	1	4	1	0	0	3	23	1	2	2	1	1	1
10	1	2	1	2	2	1	1	1	2	2	1	1	2	2	1	3	3	3	2	4	2	3	4	3	0	0	1	1	NA	NA	NA	NA	3	23	2	2	3	1	3	1
11	1	3	1	1	1	1	1	1	1	1	1	1	2	1	1	2	4	4	1	5	1	2	5	1	0	0	1	1	NA	NA	NA	NA	3	23	2	2	1	1	3	1
10	1	2	2	1	1	1	1	2	2	1	2	1	1	1	1	2	4	5	2	5	2	2	5	1	7	7	1	0	NA	NA	NA	NA	3	23	2	2	2	1	3	0
7	3	2	2	1	1	1	1	2	1	1	1	1	1	2	2	3	3	5	2	5	2	2	4	2	0	7	0	0	NA	NA	NA	NA	3	23	2	2	2	1	3	0
9	1	3	2	1	2	1	1	1	1	1	1	1	1	1	1	2	4	5	2	5	2	2	5	1	2	0	0	1	NA	NA	NA	NA	3	23	2	1	2	1	3	1
9	2	2	2	2	2	1	1	1	2	1	1	1	3	1	1	4	3	4	3	4	3	3	4	3	21	5	1	0	4	1	0	0	1	24	1	2	3	1	1	0
7	2	3	2	1	1	2	1	2	1	1	1	2	1	2	1	3	4	5	3	4	3	2	3	2	6	3	0	1	4	4	0	0	1	24	1	2	3	1	1	1
9	2	3	1	1	2	1	1	1	1	1	1	1	2	1	1	2	4	5	2	4	2	3	3	3	10	1	1	1	NA	NA	NA	NA	1	24	1	2	2	1	4	1
9	1	2	1	1	1	1	1	1	1	1	1	1	1	2	1	3	4	5	2	5	1	2	5	2	7	7	1	1	4	4	0	0	1	24	1	2	2	1	1	0
8	1	2	1	1	1	1	1	1	1	1	1	1	1	1	1	3	3	5	1	3	3	1	4	1	3	7	1	1	NA	NA	NA	NA	1	24	1	2	2	0	4	0
8	2	2	2	1	1	1	1	1	1	2	1	1	1	1	1	2	5	4	2	4	2	2	5	2	7	6	1	1	NA	NA	NA	NA	1	24	1	2	1	1	4	0
9	2	2	2	1	1	1	1	1	2	1	1	1	2	1	1	4	4	5	2	5	2	2	3	2	5	1	1	1	3	4	0	0	1	24	1	2	2	1	1	1
10	1	3	2	1	1	1	1	2	1	1	1	1	2	1	1	4	3	5	3	4	2	2	3	1	10	5	1	1	4	1	0	0	1	24	2	2	3	1	1	1
8	2	2	2	2	1	1	1	1	2	1	1	1	2	1	1	2	3	3	2	3	3	2	3	3	4	7	1	1	NA	NA	NA	NA	1	24	2	2	2	1	4	1
11	1	3	1	1	1	2	1	1	1	1	1	1	1	1	1	3	3	5	2	4	2	3	4	1	7	1	1	0	4	4	0	0	1	24	2	2	3	1	1	1
9	3	3	2	2	1	2	2	1	1	1	1	1	1	1	1	2	4	4	2	4	3	3	4	2	3	5	NA	1	2	1	0	0	1	24	2	2	3	0	1	0
8	1	3	2	1	2	1	1	1	1	1	1	1	1	1	1	3	4	4	2	3	2	2	4	3	4	3	1	1	3	1	0	0	1	24	2	2	3	1	1	0
8	2	3	2	2	3	2	2	3	1	1	1	1	2	1	1	3	4	4	2	4	3	3	3	3	5	4	1	1	NA	NA	NA	NA	1	24	2	2	1	1	4	1
7	3	1	3	3	3	3	3	1	2	2	2	1	2	2	2	5	1	4	4	1	5	4	1	2	6	0	0	1	1	4	0	0	1	24	2	2	2	0	1	0
8	1	2	2	2	1	2	1	2	1	1	2	1	1	2	1	3	4	4	2	5	2	2	5	3	7	3	1	1	4	3	0	0	2	24	1	2	2	1	1	1
10	1	3	2	1	2	1	1	1	1	1	1	1	1	1	1	1	5	5	2	4	2	4	3	1	6	0	0	1	3	4	0	0	2	24	1	2	2	1	1	1
5	4	2	2	1	1	1	1	2	2	1	1	1	1	1	1	3	4	4	4	3	4	3	4	3	5	3	1	1	1	1	0	0	2	24	1	2	2	1	1	1
11	2	3	2	1	1	1	1	1	1	1	1	1	1	1	1	2	3	5	1	5	1	2	5	1	14	0	1	1	4	4	0	0	2	24	1	2	1	1	1	1
11	1	1	1	1	1	1	1	3	1	1	1	1	1	1	1	4	3	2	3	3	4	4	3	4	4	0	1	1	4	3	0	0	2	24	1	2	3	1	1	0
10	2	3	2	2	2	2	1	2	1	1	1	1	2	2	1	3	4	4	2	4	2	2	4	2	7	0	1	1	3	4	0	0	2	24	1	2	2	1	1	1
7	2	4	2	1	1	1	1	1	1	1	1	1	2	1	1	1	4	5	2	5	2	2	5	3	2	3	0	1	NA	NA	NA	NA	2	24	1	2	2	0	4	1
9	1	3	1	1	2	1	2	1	1	1	1	1	1	1	1	2	4	5	2	4	2	3	3	3	5	2	1	1	3	4	0	0	2	24	1	2	2	1	1	0
10	1	3	2	1	1	1	1	1	1	1	1	1	1	1	1	2	4	5	1	5	2	2	5	1	7	7	1	1	4	4	0	0	2	24	1	2	3	1	1	1
9	2	3	1	1	1	1	1	1	1	2	1	1	1	1	1	1	5	5	1	5	2	2	4	1	7	1	0	1	4	4	0	0	2	24	1	2	2	1	1	1
10	2	4	2	1	1	1	1	2	2	2	1	1	2	1	1	3	4	5	2	4	2	3	3	3	7	3	1	1	4	1	0	0	2	24	2	2	2	1	1	1
8	2	2	2	1	2	1	1	3	2	1	2	1	3	1	1	4	2	3	4	2	4	4	3	3	5	4	1	1	3	2	0	0	2	24	2	2	3	1	1	1
11	2	3	3	2	2	1	2	1	3	3	1	1	1	1	1	3	3	4	1	4	1	3	3	1	1	3	0	1	NA	NA	NA	NA	2	24	2	2	2	1	4	1
9	1	4	2	1	1	1	1	1	1	1	1	1	1	1	1	2	5	5	2	4	3	3	5	1	3	0	1	1	4	1	0	0	2	24	2	2	3	1	1	1
8	2	3	2	1	1	1	1	1	2	1	1	1	2	1	1	2	4	5	2	5	2	3	4	1	8	1	1	1	3	4	0	0	2	24	2	2	3	1	1	1
9	2	3	3	3	2	2	1	3	2	1	1	1	2	1	1	4	4	5	2	4	2	2	3	3	5	3	0	0	4	4	0	0	2	24	2	2	2	1	1	0
9	1	3	2	2	1	1	1	1	1	1	1	1	2	1	1	2	4	4	2	5	2	3	4	1	7	3	0	1	NA	NA	NA	NA	3	24	1	2	3	1	3	1
11	2	3	2	1	1	1	1	2	1	1	1	1	2	1	1	1	5	5	2	5	1	2	4	2	2	7	1	1	NA	NA	NA	NA	3	24	1	2	2	1	3	1
10	1	3	2	1	2	1	1	1	1	1	1	1	2	1	1	2	5	3	2	4	2	3	4	3	6	0	1	1	NA	NA	NA	NA	3	24	1	2	2	1	3	1
11	2	2	2	1	1	1	1	2	1	1	1	1	2	1	1	2	4	5	2	5	2	2	5	2	7	1	1	1	NA	NA	NA	NA	3	24	2	2	2	1	3	1
6	3	3	2	1	3	2	2	2	1	1	2	1	1	1	1	3	3	3	2	3	4	4	2	5	5	5	1	0	NA	NA	NA	NA	3	24	2	2	1	1	3	0
10	1	3	1	1	1	1	1	1	2	1	1	1	1	1	1	2	5	5	2	4	2	3	4	1	3	4	1	1	3	1	0	0	1	25	1	2	3	1	1	1
9	1	5	1	1	1	1	1	1	1	1	1	1	1	1	1	1	4	5	2	5	2	2	4	1	7	5	1	1	NA	NA	NA	NA	1	25	1	2	2	1	4	1
11	1	3	2	1	1	2	2	1	1	1	1	1	1	3	1	1	5	5	1	5	1	1	5	1	15	4	0	1	2	4	0	0	1	25	1	2	1	0	1	1
8	2	4	2	1	2	3	1	1	1	1	1	1	1	2	1	4	3	5	2	5	2	2	5	1	7	0	1	0	4	4	0	0	1	25	1	2	2	1	1	1
10	2	5	2	1	2	1	1	1	1	2	1	1	1	1	1	4	2	3	4	3	4	3	3	3	5	1	1	1	3	3	0	0	1	25	1	2	3	1	1	1
8	1	3	2	2	1	2	2	2	1	2	1	1	1	1	1	4	4	5	2	3	3	2	3	2	4	4	1	1	4	1	0	0	1	25	1	2	3	0	1	1
11	2	3	2	2	1	1	1	1	1	1	2	1	1	2	1	2	5	5	2	5	1	2	5	2	7	0	1	1	4	4	0	0	1	25	1	2	2	1	1	1
10	2	3	3	2	3	1	3	3	2	1	1	1	2	1	1	3	4	5	3	2	3	4	1	5	5	0	1	1	4	4	0	0	1	25	1	2	2	1	1	0
11	1	4	1	1	1	1	1	1	1	1	1	1	1	1	1	2	5	5	1	5	2	2	4	1	3	2	1	1	4	1	0	0	1	25	1	2	3	1	1	1
9	1	3	1	1	1	1	1	2	1	1	1	1	1	1	1	3	4	5	2	5	2	2	4	1	4	0	1	1	3	3	0	0	1	25	1	2	3	0	1	1
9	1	3	1	1	1	1	1	1	1	1	1	1	1	2	1	2	5	5	2	5	2	2	5	2	7	7	1	1	NA	NA	0	1	1	25	1	2	3	1	2	0
9	2	2	1	2	1	1	1	1	1	1	1	1	2	1	1	2	4	5	2	4	3	3	5	2	2	1	1	1	NA	NA	NA	NA	1	25	1	2	2	1	4	0
9	2	3	2	2	1	1	1	2	1	1	1	1	1	2	1	2	4	3	4	3	4	3	3	4	6	0	1	1	NA	NA	NA	NA	1	25	1	2	1	1	4	0
9	2	3	2	3	2	1	1	2	2	1	1	1	3	1	1	3	3	5	2	3	3	4	4	3	1	1	1	1	NA	NA	NA	NA	1	25	1	2	2	1	4	0
6	3	4	3	1	2	1	1	1	1	1	1	1	2	1	1	3	4	3	3	3	4	4	3	3	7	2	1	1	NA	NA	NA	NA	1	25	1	2	3	1	4	0
7	2	3	2	1	1	1	1	1	1	1	1	1	1	1	1	2	5	4	2	4	2	3	4	2	4	0	1	1	3	1	0	0	1	25	1	2	3	0	1	1
8	2	3	1	1	1	1	1	1	1	1	1	1	1	1	1	1	3	5	2	5	2	2	4	2	3	0	1	1	2	1	0	0	1	25	1	2	3	0	1	0
6	1	2	2	2	2	2	2	2	2	2	1	1	2	1	1	4	2	2	3	2	3	3	2	1	4	2	1	1	4	4	0	0	1	25	1	2	3	1	1	1
7	2	3	2	2	2	1	1	2	1	1	1	1	2	1	1	3	3	4	2	4	2	3	3	2	2	4	1	1	2	4	0	0	1	25	1	2	3	1	1	0
11	1	2	1	1	1	1	1	1	1	1	1	1	1	1	1	2	4	5	2	5	2	2	5	1	7	7	1	1	4	4	0	0	1	25	1	2	2	0	1	0
9	2	3	2	1	1	2	2	1	2	1	1	1	2	1	1	3	4	5	2	5	2	3	4	2	3	4	1	1	4	1	0	0	1	25	1	2	3	1	1	1
9	1	3	1	1	1	1	2	1	2	1	1	1	1	1	1	3	3	5	2	5	2	3	4	1	4	0	0	1	4	1	0	0	1	25	1	2	3	1	1	1
10	1	2	1	1	1	1	1	1	1	1	1	1	1	1	1	3	4	2	2	4	2	3	2	3	5	6	1	1	2	1	0	0	1	25	2	2	3	0	1	0
6	2	3	1	2	2	1	2	2	2	1	1	1	2	2	1	3	4	3	2	4	2	2	3	3	7	6	1	0	2	4	0	0	1	25	2	2	3	1	1	0
4	3	2	1	2	2	2	2	3	1	1	2	1	2	1	1	4	2	2	5	2	3	3	3	1	2	2	1	1	1	NA	0	0	1	25	2	2	3	1	1	1
7	2	2	1	1	2	2	1	2	1	1	1	1	1	1	1	4	3	5	4	5	3	3	3	1	21	3	1	1	3	1	0	0	1	25	2	2	3	0	1	1
8	2	3	2	1	1	2	1	2	1	1	1	1	1	1	1	3	3	3	2	3	3	2	3	3	0	7	1	1	NA	NA	NA	NA	1	25	2	2	2	1	4	0
10	2	4	2	2	3	1	2	1	2	1	2	1	2	2	2	4	3	5	3	4	2	3	3	1	1	5	1	1	3	1	0	0	1	25	2	2	2	1	1	1
9	2	3	2	1	3	3	3	1	2	2	1	1	2	1	1	3	4	5	2	5	2	3	3	1	1	4	1	0	3	4	0	0	1	25	2	2	2	1	1	1
9	1	2	1	1	1	2	2	2	1	1	1	1	2	1	1	3	4	5	2	3	3	3	4	3	4	5	1	1	3	1	0	0	1	25	2	2	3	0	1	0
8	2	3	1	1	2	1	1	2	1	1	1	1	2	1	1	3	4	5	2	4	2	4	3	1	3	3	1	1	3	1	0	0	1	25	2	2	3	1	1	1
8	2	3	2	3	1	1	2	1	2	1	1	1	1	1	1	5	3	4	2	4	2	3	3	1	0	0	1	0	3	1	0	0	1	25	2	2	3	1	1	1
7	1	3	1	1	1	1	1	1	2	1	1	1	1	1	1	2	4	5	2	4	3	3	4	2	2	0	1	1	3	1	0	0	1	25	2	2	3	1	1	0
7	1	3	3	2	2	3	2	1	2	1	2	1	2	1	1	3	3	3	3	3	3	3	2	4	2	7	1	1	NA	NA	NA	NA	1	25	2	2	1	1	4	0
4	4	3	1	2	3	2	2	3	2	1	1	1	1	1	1	3	3	3	3	3	2	3	3	3	2	5	1	0	NA	NA	NA	NA	1	25	2	2	2	1	4	1
7	2	3	3	1	1	1	2	1	2	2	1	1	1	1	1	3	4	5	3	5	4	4	4	1	7	0	1	1	3	4	0	0	2	25	1	2	3	0	1	1
6	2	2	1	1	1	2	1	1	2	1	1	1	1	1	1	2	4	5	2	5	3	3	5	5	4	0	1	1	4	1	0	0	2	25	1	2	3	1	1	0
9	3	2	2	1	1	1	1	1	1	1	1	1	1	1	1	4	3	2	4	2	4	4	2	4	0	0	1	0	NA	NA	NA	NA	2	25	1	2	1	1	4	1
7	2	3	2	1	1	1	1	2	2	1	1	1	2	1	1	4	3	5	3	4	2	2	4	2	2	2	0	1	4	1	0	0	2	25	1	2	3	1	1	0
9	2	2	1	1	2	1	1	1	1	1	1	1	1	1	1	3	3	3	2	3	2	3	3	3	5	5	1	1	2	1	0	0	2	25	1	2	3	1	1	1
8	2	2	2	1	3	1	1	2	1	1	1	1	1	1	1	4	2	5	3	4	3	3	3	4	15	3	1	1	4	3	0	0	2	25	1	2	3	1	1	1
9	2	1	2	2	1	1	1	2	1	1	1	1	1	1	1	3	3	5	2	5	2	2	4	3	3	0	1	0	NA	NA	NA	NA	2	25	2	2	2	1	4	1
6	3	2	3	3	2	2	2	3	1	2	1	1	3	1	1	2	4	5	3	4	4	4	3	3	4	3	1	1	NA	NA	NA	NA	2	25	2	2	2	1	4	1
2	2	2	2	2	2	1	1	2	2	1	1	1	2	1	1	3	3	3	3	3	4	4	4	3	6	6	1	1	NA	NA	NA	NA	2	25	2	2	2	1	4	1
9	2	3	2	1	1	1	1	1	2	1	1	1	1	1	1	2	5	5	2	5	2	3	5	1	3	3	1	1	4	1	0	0	2	25	2	2	3	1	1	1
11	1	3	2	2	1	1	1	1	1	1	1	1	1	1	1	3	5	5	2	5	2	2	5	1	5	5	0	0	4	1	0	0	2	25	2	2	3	1	1	1
5	2	1	2	1	2	1	1	1	1	1	1	1	1	1	1	3	5	4	2	5	3	2	5	5	3	2	1	1	4	3	0	0	2	25	2	2	3	1	1	0
8	2	3	2	1	1	1	1	1	1	1	1	1	1	1	1	2	5	5	2	5	3	2	5	1	2	0	1	1	4	1	0	0	2	25	2	2	3	1	1	0
7	2	3	1	1	1	1	1	2	1	1	1	1	1	1	1	1	5	5	2	4	2	2	5	2	6	0	1	1	NA	NA	NA	NA	2	25	2	2	2	1	4	1
10	1	3	2	1	1	1	1	2	2	1	1	1	2	2	1	3	5	5	2	5	2	3	5	3	3	1	1	1	NA	NA	NA	NA	2	25	2	2	2	1	3	0
9	2	3	2	2	1	1	1	2	2	1	2	1	2	1	1	2	4	5	2	5	2	3	5	1	4	5	1	0	2	4	0	0	2	25	2	2	1	1	1	1
9	2	2	2	1	1	1	1	1	1	1	1	1	1	1	1	1	5	5	2	5	2	2	5	1	10	7	1	1	NA	NA	NA	NA	3	25	1	2	3	1	3	1
9	2	3	3	1	2	1	2	1	1	1	1	1	1	2	1	1	5	5	2	5	2	2	4	2	7	7	1	1	4	2	0	0	3	25	1	2	3	0	1	1
9	2	3	2	1	1	1	1	1	1	1	1	1	1	1	1	1	5	5	1	5	2	2	5	1	6	3	1	1	NA	NA	NA	NA	3	25	1	2	3	1	3	1
[truncated: 27 more rows]
